# Supplementary material for: Research on multiple bubbles in China’s multi-level stock market
Source: PLoS One. 2021 Aug 2;16(8):e0255476. doi: 10.1371/journal.pone.0255476 (PMC8328329; doi:10.1371/journal.pone.0255476)
Supplement: S1 File — (XLSX) [file pone.0255476.s001.xlsx]

## Sheet: Sheet1
Number	AR(1)with δ=0.8	AR(1)with δ=1	AR(1)with δ=1.05
0	0	0	0
1	0.0217657	0.0217657	0.0217657
2	26.6584	26.6628	26.6639
3	5.94649	11.2825	12.6168
4	3.4158	9.94114	11.9063
5	24.9138	32.1223	34.6828
6	16.7347	28.926	33.2206
7	-8.28637	7.25184	13.2074
8	-6.21059	7.67035	14.2863
9	2.72144	15.3603	22.6905
10	20.0102	33.1933	41.6581
11	20.1581	37.3432	47.8909
12	30.6008	51.8175	64.7598
13	8.16976	35.5067	51.6869
14	15.7283	44.6991	63.4637
15	21.1588	53.2753	75.2131
16	17.0219	53.3701	79.0686
17	38.7798	78.5325	108.184
18	31.6335	79.1421	114.203
19	27.5378	81.3731	122.144
20	24.2836	83.6265	130.505
21	23.7568	87.9564	141.36
22	34.4818	103.433	163.904
23	33.0873	108.935	177.602
24	17.9899	100.455	178.002
25	25.8693	111.932	198.379
26	23.7684	115.005	211.371
27	14.3482	110.338	217.273
28	9.9881	108.848	226.646
29	13.4545	114.312	243.443
30	-1.54431	102.004	243.307
31	-3.54017	99.6994	253.167
32	-3.14651	99.385	265.511
33	0.960996	102.863	282.265
34	5.30883	107.403	300.919
35	6.11127	109.267	317.829
36	-11.8338	92.5447	316.997
37	-8.71802	93.2937	333.596
38	-26.7382	73.5299	330.512
39	-15.5752	79.3453	352.853
40	-5.93975	85.8657	377.016
41	-3.71893	86.8986	396.9
42	-1.60117	88.2725	418.119
43	-1.88919	87.6643	438.417
44	-14.367	74.8086	447.482
45	-5.63555	80.6667	475.714
46	-2.82851	82.3466	501.18
47	-16.8971	67.7123	511.604
48	-4.93649	76.2935	545.766
49	3.06904	83.3117	580.072
50	8.01907	88.8756	614.64
51	6.83401	89.2943	645.79
52	9.95295	93.7801	682.566
53	2.63304	88.4507	711.365
54	-4.60189	81.7424	740.224
55	-12.7945	72.6295	768.123
56	-8.08136	74.7837	808.683
57	-1.62904	79.6197	853.953
58	4.2117	85.1347	902.166
59	-3.64073	78.1246	940.264
60	10.7638	91.8009	1000.95
61	4.27522	87.4651	1046.67
62	3.31811	87.3631	1098.9
63	-15.3163	69.3923	1135.87
64	-12.4168	69.2285	1192.5
65	-17.1725	61.9895	1244.89
66	-16.7733	58.9542	1304.1
67	-16.2544	56.1184	1366.46
68	-14.8339	54.288	1432.96
69	3.91416	70.0693	1520.39
70	15.9558	82.8937	1609.23
71	23.7496	93.8787	1700.68
72	13.1883	88.0674	1779.9
73	12.3676	89.8843	1870.71
74	13.5528	93.5431	1967.91
75	20.1227	102.823	2075.58
76	15.5749	102.3	2178.84
77	13.3616	103.202	2288.68
78	4.32903	96.8417	2396.75
79	6.19204	99.5705	2519.32
80	-2.58519	92.0317	2637.75
81	-7.65115	86.4487	2764.05
82	-5.48498	87.0846	2902.89
83	-11.6564	79.8162	3040.77
84	-8.86475	80.2766	3193.27
85	-8.79672	78.5716	3351.22
86	-21.4585	64.1505	3504.36
87	-26.3693	54.948	3670.38
88	-20.83	55.2135	3854.16
89	-30.1416	41.7358	4033.39
90	-25.0493	40.7999	4234.13
91	-4.9568	55.8825	4460.92
92	11.8461	71.6941	4699.78
93	23.2347	85.4519	4948.52
94	18.9614	85.8255	5196.32
95	9.94036	80.5967	5450.91
96	-1.07141	71.573	5714.43
97	-0.0429196	72.3872	6000.97
98	-13.6579	58.7636	6287.39
99	0.872932	70.5629	6613.56
