# Supplementary material for: Research on multiple bubbles in China’s multi-level stock market
Source: PLoS One. 2021 Aug 2;16(8):e0255476. doi: 10.1371/journal.pone.0255476 (PMC8328329; doi:10.1371/journal.pone.0255476)
Supplement: S2 File — (XLSX) [file pone.0255476.s002.xlsx]

## Sheet: CPI Deflator
DATE	CPI (last month =100)	CPI/100	GEM CPI Deflator (based on June 2010)	SMEs CPI Deflator (based on December 2006)	CSI300 CPI Deflator (based on April 2006)
2006-01-28	101.3	1.013
2006-02-28	100.5	1.005
2006-03-28	99	0.99
2006-04-28	100.1	1.001			100
2006-05-28	99.8	0.998			99.8
2006-06-28	101.5	1.015			101.297
2006-07-28	101	1.01			102.31
2006-08-28	100.4	1.004			102.719
2006-09-28	100.5	1.005			103.233
2006-10-28	100.1	1.001			103.336
2006-11-28	100.3	1.003			103.646
2006-12-28	101.4	1.014		100	105.097
2007-01-28	100.7	1.007		100.7	105.833
2007-02-28	101	1.01		101.707	106.891
2007-03-28	99.7	0.997		101.402	106.57
2007-04-28	99.9	0.999		101.3	106.464
2007-05-28	100.3	1.003		101.604	106.783
2007-06-28	100.4	1.004		102.011	107.21
2007-07-28	100.8	1.008		102.827	108.068
2007-08-28	101.2	1.012		104.061	109.365
2007-09-28	100.3	1.003		104.373	109.693
2007-10-28	100.3	1.003		104.686	110.022
2007-11-28	100.7	1.007		105.419	110.792
2007-12-28	101	1.01		106.473	111.9
2008-01-28	101.2	1.012		107.751	113.243
2008-02-28	102.6	1.026		110.552	116.187
2008-03-28	99.3	0.993		109.778	115.374
2008-04-28	100.1	1.001		109.888	115.489
2008-05-28	99.6	0.996		109.449	115.027
2008-06-28	99.8	0.998		109.23	114.797
2008-07-28	100.1	1.001		109.339	114.912
2008-08-28	99.9	0.999		109.23	114.797
2008-09-28	100	1		109.23	114.797
2008-10-28	99.7	0.997		108.902	114.453
2008-11-28	99.2	0.992		108.031	113.537
2008-12-28	99.8	0.998		107.815	113.31
2009-01-28	100.9	1.009		108.785	114.33
2009-02-28	100	1		108.785	114.33
2009-03-28	99.7	0.997		108.459	113.987
2009-04-28	99.8	0.998		108.242	113.759
2009-05-28	99.7	0.997		107.917	113.418
2009-06-28	99.5	0.995		107.377	112.851
2009-07-28	100	1		107.377	112.851
2009-08-28	100.5	1.005		107.914	113.415
2009-09-28	100.4	1.004		108.346	113.868
2009-10-28	99.9	0.999		108.238	113.755
2009-11-28	100.3	1.003		108.562	114.096
2009-12-28	101	1.01		109.648	115.237
2010-01-28	100.6	1.006		110.306	115.928
2010-02-28	101.2	1.012		111.63	117.319
2010-03-28	99.3	0.993		110.848	116.498
2010-04-28	100.2	1.002		111.07	116.731
2010-05-28	99.9	0.999		110.959	116.614
2010-06-28	99.4	0.994	100	110.293	115.915
2010-07-28	100.4	1.004	100.4	110.734	116.378
2010-08-28	100.6	1.006	101.002	111.399	117.077
2010-09-28	100.6	1.006	101.608	112.067	117.779
2010-10-28	100.7	1.007	102.32	112.851	118.604
2010-11-28	101.1	1.011	103.445	114.093	119.908
2010-12-28	100.5	1.005	103.962	114.663	120.508
2011-01-28	101	1.01	105.002	115.81	121.713
2011-02-28	101.2	1.012	106.262	117.2	123.173
2011-03-28	99.8	0.998	106.05	116.965	122.927
2011-04-28	100.1	1.001	106.156	117.082	123.05
2011-05-28	100.1	1.001	106.262	117.199	123.173
2011-06-28	100.3	1.003	106.581	117.551	123.543
2011-07-28	100.5	1.005	107.113	118.139	124.16
2011-08-28	100.3	1.003	107.435	118.493	124.533
2011-09-28	100.5	1.005	107.972	119.085	125.155
2011-10-28	100.1	1.001	108.08	119.205	125.281
2011-11-28	99.8	0.998	107.864	118.966	125.03
2011-12-28	100.3	1.003	108.187	119.323	125.405
2012-01-28	101.5	1.015	109.81	121.113	127.286
2012-02-28	99.9	0.999	109.7	120.992	127.159
2012-03-28	100.2	1.002	109.92	121.234	127.413
2012-04-28	99.9	0.999	109.81	121.113	127.286
2012-05-28	99.7	0.997	109.48	120.749	126.904
2012-06-28	99.4	0.994	108.824	120.025	126.142
2012-07-28	100.1	1.001	108.932	120.145	126.269
2012-08-28	100.6	1.006	109.586	120.866	127.026
2012-09-28	100.3	1.003	109.915	121.228	127.407
2012-10-28	99.9	0.999	109.805	121.107	127.28
2012-11-28	100.1	1.001	109.915	121.228	127.407
2012-12-28	100.8	1.008	110.794	122.198	128.426
2013-01-28	101	1.01	111.902	123.42	129.711
2013-02-28	101.1	1.011	113.133	124.778	131.138
2013-03-28	99.1	0.991	112.115	123.655	129.957
2013-04-28	100.2	1.002	112.339	123.902	130.217
2013-05-28	99.4	0.994	111.665	123.158	129.436
2013-06-28	100	1	111.665	123.158	129.436
2013-07-28	100.1	1.001	111.776	123.282	129.565
2013-08-28	100.5	1.005	112.335	123.898	130.213
2013-09-28	100.8	1.008	113.234	124.889	131.255
2013-10-28	100.1	1.001	113.347	125.014	131.386
2013-11-28	99.9	0.999	113.234	124.889	131.255
2013-12-28	100.3	1.003	113.574	125.264	131.649
2014-01-28	101	1.01	114.709	126.516	132.965
2014-02-28	100.5	1.005	115.283	127.149	133.63
2014-03-28	99.5	0.995	114.706	126.513	132.962
2014-04-28	99.7	0.997	114.362	126.134	132.563
2014-05-28	100.1	1.001	114.477	126.26	132.695
2014-06-28	99.9	0.999	114.362	126.134	132.563
2014-07-28	100.1	1.001	114.477	126.26	132.695
2014-08-28	100.2	1.002	114.706	126.512	132.961
2014-09-28	100.5	1.005	115.279	127.145	133.625
2014-10-28	100	1	115.279	127.145	133.625
2014-11-28	99.8	0.998	115.048	126.89	133.358
2014-12-28	100.3	1.003	115.394	127.271	133.758
2015-01-28	100.3	1.003	115.74	127.653	134.16
2015-02-28	101.2	1.012	117.129	129.185	135.769
2015-03-28	99.5	0.995	116.543	128.539	135.091
2015-04-28	99.8	0.998	116.31	128.282	134.82
2015-05-28	99.8	0.998	116.077	128.025	134.551
2015-06-28	100	1	116.077	128.025	134.551
2015-07-28	100.3	1.003	116.426	128.409	134.954
2015-08-28	100.5	1.005	117.008	129.051	135.629
2015-09-28	100.1	1.001	117.125	129.18	135.765
2015-10-28	99.7	0.997	116.773	128.793	135.358
2015-11-28	100	1	116.773	128.793	135.358
2015-12-28	100.5	1.005	117.357	129.437	136.034
2016-01-28	100.5	1.005	117.944	130.084	136.714
2016-02-28	101.6	1.016	119.831	132.165	138.902
2016-03-28	99.6	0.996	119.352	131.637	138.346
2016-04-28	99.8	0.998	119.113	131.373	138.07
2016-05-28	99.5	0.995	118.518	130.717	137.379
2016-06-28	99.9	0.999	118.399	130.586	137.242
2016-07-28	100.2	1.002	118.636	130.847	137.516
2016-08-28	100.1	1.001	118.754	130.978	137.654
2016-09-28	100.7	1.007	119.586	131.895	138.617
2016-10-28	99.9	0.999	119.466	131.763	138.479
2016-11-28	100.1	1.001	119.586	131.895	138.617
2016-12-28	100.2	1.002	119.825	132.158	138.895
2017-01-28	101	1.01	121.023	133.48	140.283
2017-02-28	99.8	0.998	120.781	133.213	140.003
2017-03-28	99.7	0.997	120.419	132.813	139.583
2017-04-28	100.1	1.001	120.539	132.946	139.722
2017-05-28	99.9	0.999	120.418	132.813	139.583
2017-06-28	99.8	0.998	120.178	132.548	139.304
2017-07-28	100.1	1.001	120.298	132.68	139.443
2017-08-28	100.4	1.004	120.779	133.211	140.001
2017-09-28	100.5	1.005	121.383	133.877	140.701
2017-10-28	100.1	1.001	121.504	134.011	140.841
2017-11-28	100	1	121.504	134.011	140.841
2017-12-28	100.3	1.003	121.869	134.413	141.264
2018-01-28	100.6	1.006	122.6	135.219	142.111
2018-02-28	101.2	1.012	124.071	136.842	143.817
2018-03-28	98.9	0.989	122.706	135.337	142.235
2018-04-28	99.8	0.998	122.461	135.066	141.95
2018-05-28	99.8	0.998	122.216	134.796	141.666
2018-06-28	99.9	0.999	122.094	134.661	141.525
2018-07-28	100.3	1.003	122.46	135.065	141.949
2018-08-28	100.7	1.007	123.317	136.01	142.943
2018-09-28	100.7	1.007	124.181	136.963	143.944
2018-10-28	100.2	1.002	124.429	137.236	144.232
2018-11-28	99.7	0.997	124.056	136.825	143.799
2018-12-28	100	1	124.056	136.825	143.799
2019-01-28	100.5	1.005	124.676	137.509	144.518
2019-02-28	101	1.01	125.923	138.884	145.963
2019-03-28	99.6	0.996	125.419	138.328	145.379
2019-04-28	100.1	1.001	101	138.467	145.525
2019-05-28	100	1	101	138.467	145.525
2019-06-28	99.9	0.999	100.899	138.328	145.379
2019-07-28	100.4	1.004	101.303	138.882	145.961
2019-08-28	100.7	1.007	102.012	139.854	146.982
2019-09-28	100.9	1.009	102.93	141.112	148.305
2019-10-28	100.9	1.009	103.856	142.382	149.64
2019-11-28	100.4	1.004	104.272	142.952	150.238
2019-12-28	100	1	104.272	142.952	150.238
2020-01-28	101.4	1.014	105.731	144.953	152.342
2020-02-28	100.8	1.008	106.577	146.113	153.56
2020-03-28	98.8	0.988	105.298	144.36	151.718
2020-04-28	99.1	0.991	104.351	143.06	150.352
2020-05-28	99.2	0.992	103.516	141.916	149.149
2020-06-28	99.9	0.999	103.412	141.774	149
2020-07-28	100.6	1.006	104.033	142.625	149.894
2020-08-28	100.4	1.004	104.449	143.195	150.494
