# Supplementary material for: Research on multiple bubbles in China’s multi-level stock market
Source: PLoS One. 2021 Aug 2;16(8):e0255476. doi: 10.1371/journal.pone.0255476 (PMC8328329; doi:10.1371/journal.pone.0255476)
Supplement: S3 File — (XLSX) [file pone.0255476.s003.xlsx]

## Sheet: CSI300
DATE	price-only index	total return index	nominal dividend	CSI300 CPI Deflator (based on April 2006)	Real CSI300 Prices	Real CSI300 Dividends	lnp/lnd
2006-04-07	1103.15	1103.63	0.48	100	1103.15	0.48	-9.54526
2006-04-14	1118.61	1119.33	0.72	100	1118.61	0.72	-21.3691
2006-04-21	1149.16	1150.07	0.91	100	1149.16	0.91	-74.7189
2006-04-28	1172.35	1173.67	1.32	100	1172.35	1.32	25.4537
2006-05-12	1296.26	1297.89	1.63	99.8	1298.86	1.63327	14.6137
2006-05-19	1366.1	1369.81	3.71	99.8	1368.84	3.71743	5.50002
2006-05-26	1331.02	1337.69	6.67	99.8	1333.69	6.68337	3.78797
2006-06-02	1390.12	1399	8.88	101.297	1372.32	8.7663	3.32775
2006-06-09	1294.19	1305.05	10.86	101.297	1277.62	10.7209	3.01524
2006-06-16	1318.01	1330.86	12.85	101.297	1301.13	12.6855	2.82272
2006-06-23	1339.45	1355.14	15.69	101.297	1322.3	15.4891	2.62291
2006-06-30	1393.96	1413.07	19.11	101.297	1376.11	18.8653	2.46041
2006-07-07	1410.43	1430.73	20.3	102.31	1378.59	19.8417	2.41946
2006-07-14	1357.13	1378.46	21.33	102.31	1326.49	20.8484	2.36735
2006-07-21	1356.03	1378.78	22.75	102.31	1325.41	22.2363	2.31789
2006-07-28	1341.39	1364.05	22.66	102.31	1311.1	22.1484	2.31736
2006-08-04	1241.91	1263.1	21.19	102.719	1209.03	20.6291	2.34499
2006-08-11	1275.65	1297.75	22.1	102.719	1241.88	21.515	2.32159
2006-08-18	1267.87	1290.29	22.42	102.719	1234.31	21.8265	2.30878
2006-08-25	1295.44	1318.64	23.2	102.719	1261.15	22.5858	2.29035
2006-09-01	1318.1	1341.71	23.61	103.233	1276.82	22.8706	2.28513
2006-09-08	1332.15	1356.04	23.89	103.233	1290.43	23.1419	2.27993
2006-09-15	1362.32	1386.9	24.58	103.233	1319.66	23.8103	2.26652
2006-09-22	1374.85	1400.77	25.92	103.233	1331.8	25.1083	2.23203
2006-09-29	1403.27	1429.71	26.44	103.233	1359.33	25.612	2.22467
2006-10-13	1430.88	1457.85	26.97	103.336	1384.69	26.0993	2.21748
2006-10-20	1440.18	1467.33	27.15	103.336	1393.69	26.2735	2.21495
2006-10-27	1439.05	1466.17	27.12	103.336	1392.59	26.2445	2.21546
2006-11-03	1488.29	1516.34	28.05	103.646	1435.94	27.0633	2.20412
2006-11-10	1504.06	1532.41	28.35	103.646	1451.15	27.3527	2.20022
2006-11-17	1562.08	1591.53	29.45	103.646	1507.13	28.414	2.1865
2006-11-24	1636.58	1667.43	30.85	103.646	1579.01	29.7648	2.17031
2006-12-01	1729.22	1761.96	32.74	105.097	1645.35	31.1521	2.15352
2006-12-08	1711.58	1744.1	32.52	105.097	1628.57	30.9428	2.15477
2006-12-15	1867.64	1903.12	35.48	105.097	1777.06	33.7593	2.12622
2006-12-22	1895.64	1931.66	36.02	105.097	1803.7	34.2731	2.12135
2006-12-29	2041.05	2079.9	38.85	105.097	1942.06	36.9658	2.09737
2007-01-05	2072.88	2112.34	39.46	105.833	1958.64	37.2852	2.09474
2007-01-12	2173.75	2215.13	41.38	105.833	2053.95	39.0994	2.08055
2007-01-19	2396.09	2441.71	45.62	105.833	2264.03	43.1057	2.0525
2007-01-26	2512.92	2560.76	47.84	105.833	2374.43	45.2034	2.0394
2007-02-02	2298	2341.75	43.75	106.891	2149.85	40.9295	2.0672
2007-02-09	2397.25	2442.88	45.63	106.891	2242.7	42.6883	2.0553
2007-02-16	2676.74	2727.7	50.96	106.891	2504.17	47.6747	2.02508
2007-03-02	2508.73	2556.5	47.77	106.57	2354.06	44.8248	2.04165
2007-03-09	2611.39	2661.12	49.73	106.57	2450.39	46.664	2.03072
2007-03-16	2604.23	2653.81	49.58	106.57	2443.67	46.5232	2.0316
2007-03-23	2716.27	2767.99	51.72	106.57	2548.8	48.5313	2.02034
2007-03-30	2781.78	2834.75	52.97	106.57	2610.27	49.7042	2.01409
2007-04-06	2972.01	3028.76	56.75	106.464	2791.57	53.3045	1.99555
2007-04-13	3169.23	3229.76	60.53	106.464	2976.81	56.855	1.97961
2007-04-20	3289.28	3352.75	63.47	106.464	3089.57	59.6165	1.96573
2007-04-27	3470.52	3537.8	67.28	106.464	3259.81	63.1952	1.95103
2007-04-30	3558.71	3627.87	69.16	106.464	3342.65	64.961	1.94416
2007-05-11	3702.61	3774.91	72.3	106.783	3467.41	67.7073	1.93376
2007-05-18	3776.63	3850.56	73.93	106.783	3536.73	69.2337	1.92825
2007-05-25	3985.25	4065.17	79.92	106.783	3732.09	74.8432	1.9059
2007-06-01	3803.95	3882.44	78.49	107.21	3548.12	73.2112	1.90392
2007-06-08	3837.87	3919.06	81.19	107.21	3579.76	75.7296	1.89109
2007-06-15	4099.38	4189.29	89.91	107.21	3823.68	83.8631	1.86241
2007-06-22	4051.43	4144.8	93.37	107.21	3778.95	87.0904	1.84403
2007-06-29	3764.08	3853.55	89.47	107.21	3510.93	83.4527	1.84519
2007-07-06	3710.28	3800.7	90.42	108.068	3433.28	83.6695	1.83906
2007-07-13	3820.12	3914.69	94.57	108.068	3534.92	87.5097	1.82713
2007-07-20	3971.88	4071.92	100.04	108.068	3675.35	92.5713	1.81304
2007-07-27	4307.14	4416.03	108.89	108.068	3985.58	100.761	1.79729
2007-08-03	4598.38	4715.06	116.68	109.365	4204.62	106.689	1.78674
2007-08-10	4726.68	4847.18	120.5	109.365	4321.94	110.182	1.78035
2007-08-17	4626.58	4744.7	118.12	109.365	4230.41	108.005	1.78337
2007-08-24	5217.58	5351.45	133.87	109.365	4770.8	122.407	1.76194
2007-08-31	5296.81	5432.75	135.94	109.365	4843.25	124.3	1.75946
2007-09-07	5294.8	5430.86	136.06	109.693	4826.93	124.037	1.75953
2007-09-14	5397.28	5535.98	138.7	109.693	4920.35	126.444	1.75651
2007-09-21	5468.1	5608.79	140.69	109.693	4984.91	128.258	1.75404
2007-09-28	5580.81	5724.4	143.59	109.693	5087.66	130.902	1.75088
2007-10-12	5737.22	5884.83	147.61	110.022	5214.61	134.164	1.74711
2007-10-19	5614.06	5758.5	144.44	110.022	5102.67	131.283	1.75044
2007-10-26	5394.81	5533.9	139.09	110.022	4903.39	126.42	1.75586
2007-11-02	5472.93	5614.04	141.11	110.792	4939.81	127.365	1.75469
2007-11-09	5040.53	5170.48	129.95	110.792	4549.53	117.292	1.76776
2007-11-16	5007.66	5136.77	129.11	110.792	4519.87	116.533	1.76879
2007-11-23	4856.16	4981.36	125.2	110.792	4383.12	113.004	1.7738
2007-11-30	4737.41	4859.55	122.14	110.792	4275.94	110.242	1.77787
2007-12-07	5041.35	5171.33	129.98	111.9	4505.22	116.157	1.76931
2007-12-14	4977.65	5105.99	128.34	111.9	4448.3	114.692	1.77137
2007-12-21	5101.85	5233.39	131.54	111.9	4559.29	117.551	1.76739
2007-12-28	5338.28	5475.91	137.63	111.9	4770.58	122.994	1.76018
2008-01-04	5483.65	5625.03	141.38	113.243	4842.38	124.847	1.75782
2008-01-11	5699.15	5846.08	146.93	113.243	5032.68	129.748	1.75183
2008-01-18	5414.47	5554.06	139.59	113.243	4781.29	123.266	1.75984
2008-01-25	5077.43	5208.33	130.9	113.243	4483.66	115.592	1.77012
2008-02-01	4571.94	4689.82	117.88	116.187	3934.98	101.457	1.79184
2008-02-05	4921.83	5048.72	126.89	116.187	4236.12	109.212	1.77944
2008-02-15	4813.31	4937.41	124.1	116.187	4142.72	106.81	1.78313
2008-02-22	4702.24	4823.47	121.23	116.187	4047.12	104.34	1.78709
2008-02-29	4674.55	4795.07	120.52	116.187	4023.29	103.729	1.78807
2008-03-07	4621.69	4740.89	119.2	115.374	4005.84	103.316	1.78868
2008-03-14	4157.87	4265.11	107.24	115.374	3603.82	92.9499	1.80707
2008-03-21	4037.83	4141.97	104.14	115.374	3499.78	90.263	1.81234
2008-03-28	3918.16	4019.35	101.19	115.374	3396.05	87.7061	1.81725
2008-04-03	3650.7	3744.98	94.28	115.489	3161.07	81.6353	1.83057
2008-04-11	3783.73	3881.45	97.72	115.489	3276.26	84.6139	1.82386
2008-04-18	3272.5	3357.64	85.14	115.489	2833.6	73.7211	1.84855
2008-04-25	3803.07	3902.47	99.4	115.489	3293.01	86.0686	1.81802
2008-04-30	3959.12	4062.94	103.82	115.489	3428.13	89.8958	1.80938
2008-05-09	3878.92	3981.3	102.38	115.027	3372.17	89.0049	1.80973
2008-05-16	3936.12	4042.22	106.1	115.027	3421.9	92.2389	1.79869
2008-05-23	3675.15	3775.63	100.48	115.027	3195.02	87.3531	1.80524
2008-05-30	3611.33	3711.73	100.4	115.027	3139.54	87.2836	1.80164
2008-06-06	3489.5	3588.79	99.29	114.797	3039.71	86.4916	1.79808
2008-06-13	2979.12	3066.51	87.39	114.797	2595.11	76.1255	1.81456
2008-06-20	2849.67	2936.95	87.28	114.797	2482.35	76.0297	1.80483
2008-06-27	2816.02	2906.81	90.79	114.797	2453.04	79.0872	1.78583
2008-07-04	2741.85	2831.92	90.07	114.912	2386.04	78.3817	1.78316
2008-07-11	2953.5	3051.7	98.2	114.912	2570.23	85.4566	1.76523
2008-07-18	2815.46	2909.93	94.47	114.912	2450.1	82.2107	1.76988
2008-07-25	2939.2	3039.28	100.08	114.912	2557.78	87.0927	1.75665
2008-08-01	2840.79	2939.46	98.67	114.797	2474.62	85.9516	1.75443
2008-08-08	2591.46	2681.87	90.41	114.797	2257.42	78.7563	1.76852
2008-08-15	2447.62	2533.21	85.59	114.797	2132.13	74.5576	1.77774
2008-08-22	2404.93	2489.17	84.24	114.797	2094.94	73.3816	1.78023
2008-08-29	2391.64	2475.64	84	114.797	2083.36	73.1725	1.78012
2008-09-05	2183.43	2260.12	76.69	114.797	1901.99	66.8048	1.79702
2008-09-12	2077.85	2150.82	72.97	114.797	1810.02	63.5643	1.8066
2008-09-19	2073.11	2146.37	73.26	114.797	1805.89	63.8169	1.80433
2008-09-26	2243.66	2323.22	79.56	114.797	1954.46	69.3048	1.78786
2008-10-10	1906.96	1974.97	68.01	114.453	1666.15	59.4219	1.81613
2008-10-17	1833.26	1898.64	65.38	114.453	1601.76	57.124	1.82409
2008-10-24	1781.6	1845.13	63.53	114.453	1556.62	55.5076	1.83001
2008-10-31	1663.66	1722.99	59.33	114.453	1453.58	51.838	1.84437
2008-11-07	1677.83	1737.66	59.83	113.537	1477.78	52.6964	1.84089
2008-11-14	1943.65	2012.97	69.32	113.537	1711.91	61.0549	1.81074
2008-11-21	1920.74	1989.99	69.25	113.537	1691.73	60.9932	1.8083
2008-11-28	1829.92	1895.91	65.99	113.537	1611.74	58.1219	1.81784
2008-12-05	2013.18	2085.76	72.58	113.31	1776.7	64.0543	1.7988
2008-12-12	1960.38	2031.11	70.73	113.31	1730.1	62.4216	1.8036
2008-12-19	2052.11	2126.23	74.12	113.31	1811.06	65.4134	1.79434
2008-12-26	1862.1	1929.35	67.25	113.31	1643.37	59.3504	1.81329
2008-12-31	1817.72	1883.37	65.65	113.31	1604.2	57.9384	1.81811
2009-01-09	1918.37	1987.65	69.28	114.33	1677.93	60.5966	1.80918
2009-01-16	1990.21	2062.09	71.88	114.33	1740.76	62.8707	1.80196
2009-01-23	2032.68	2106.1	73.42	114.33	1777.91	64.2177	1.79786
2009-02-06	2237.28	2318.08	80.8	114.33	1956.86	70.6727	1.77994
2009-02-13	2399.07	2485.71	86.64	114.33	2098.38	75.7807	1.76737
2009-02-20	2344.32	2428.99	84.67	114.33	2050.49	74.0576	1.77145
2009-02-27	2140.49	2217.8	77.31	114.33	1872.21	67.6201	1.7881
2009-03-06	2286.58	2369.16	82.58	113.987	2006	72.4469	1.77543
2009-03-13	2205.42	2285.07	79.65	113.987	1934.8	69.8765	1.78202
2009-03-20	2379.84	2465.79	85.95	113.987	2087.82	75.4034	1.76825
2009-03-27	2498.93	2589.18	90.25	113.987	2192.3	79.1758	1.75967
2009-04-03	2570.5	2663.39	92.89	113.759	2259.6	81.6551	1.75422
2009-04-10	2595.53	2689.32	93.79	113.759	2281.61	82.4463	1.75258
2009-04-17	2650.69	2746.89	96.2	113.759	2330.09	84.5648	1.7473
2009-04-24	2572.89	2666.26	93.37	113.759	2261.7	82.0771	1.75238
2009-04-30	2622.93	2718.49	95.56	113.759	2305.69	84.0022	1.74755
2009-05-08	2789.22	2891.1	101.88	113.418	2459.25	89.8273	1.73584
2009-05-15	2796.12	2898.81	102.69	113.418	2465.33	90.5415	1.73334
2009-05-22	2740.68	2842.1	101.42	113.418	2416.45	89.4217	1.73368
2009-05-27	2759.71	2864.81	105.1	113.418	2433.23	92.6664	1.72156
2009-06-05	2939.31	3054.03	114.72	112.851	2604.6	101.657	1.7018
2009-06-12	2906.29	3024.69	118.4	112.851	2575.34	104.918	1.68782
2009-06-19	3080	3207.45	127.45	112.851	2729.27	112.937	1.6738
2009-06-26	3128.42	3262.96	134.54	112.851	2772.18	119.22	1.65811
2009-07-03	3327.14	3473.09	145.95	112.851	2948.27	129.33	1.64302
2009-07-10	3398.31	3548	149.69	112.851	3011.34	132.644	1.63885
2009-07-17	3519.81	3676.21	156.4	112.851	3119	138.59	1.6314
2009-07-24	3667.56	3831.59	164.03	112.851	3249.93	145.352	1.62405
2009-07-31	3734.62	3902.26	167.64	112.851	3309.35	148.55	1.6206
2009-08-07	3555.1	3715.39	160.29	113.415	3134.6	141.331	1.62595
2009-08-14	3344.46	3495.43	150.97	113.415	2948.87	133.113	1.63338
2009-08-21	3203.62	3348.53	144.91	113.415	2824.69	127.77	1.6383
2009-08-28	3046.78	3184.71	137.93	113.415	2686.4	121.616	1.6447
2009-09-04	3077.14	3216.82	139.68	113.868	2702.36	122.668	1.64298
2009-09-11	3238.13	3385.12	146.99	113.868	2843.75	129.088	1.63623
2009-09-18	3199.69	3345.23	145.54	113.868	2809.99	127.814	1.63711
2009-09-25	3058.53	3199	140.47	113.868	2686.02	123.362	1.6398
2009-09-30	3004.81	3142.84	138.03	113.868	2638.84	121.219	1.64209
2009-10-09	3163.71	3309.04	145.33	113.755	2781.17	127.757	1.63514
2009-10-16	3241.71	3390.62	148.91	113.755	2849.74	130.905	1.63197
2009-10-23	3413.25	3570.07	156.82	113.755	3000.54	137.858	1.62529
2009-10-30	3280.37	3431.08	150.71	113.755	2883.73	132.487	1.63038
2009-11-06	3483.02	3643.04	160.02	114.096	3052.71	140.25	1.62312
2009-11-13	3518.72	3680.38	161.66	114.096	3084	141.688	1.62184
2009-11-20	3631.01	3797.83	166.82	114.096	3182.42	146.21	1.61792
2009-11-27	3382.51	3537.91	155.4	114.096	2964.62	136.201	1.62684
2009-12-04	3643.49	3810.88	167.39	115.237	3161.74	145.257	1.61873
2009-12-11	3575.02	3739.27	164.25	115.237	3102.32	142.533	1.62109
2009-12-18	3391.74	3547.59	155.85	115.237	2943.28	135.243	1.62771
2009-12-25	3424.78	3582.15	157.37	115.237	2971.95	136.562	1.62647
2009-12-31	3575.68	3739.99	164.31	115.237	3102.9	142.585	1.62101
2010-01-08	3480.13	3640.04	159.91	115.928	3001.97	137.939	1.62519
2010-01-15	3482.74	3642.77	160.03	115.928	3004.22	138.042	1.6251
2010-01-22	3366.2	3523.93	157.73	115.928	2903.69	136.058	1.62296
2010-01-29	3204.16	3351.39	147.23	115.928	2763.92	127.001	1.63586
2010-02-05	3153.09	3297.97	144.88	117.319	2687.61	123.492	1.63956
2010-02-12	3251.28	3400.68	149.4	117.319	2771.31	127.345	1.63549
2010-02-26	3281.67	3432.46	150.79	117.319	2797.21	128.529	1.63429
2010-03-05	3259.76	3409.55	149.79	116.498	2798.12	128.577	1.63423
2010-03-12	3233.13	3381.69	148.56	116.498	2775.26	127.521	1.63532
2010-03-19	3293.87	3445.24	151.37	116.498	2827.4	129.933	1.63285
2010-03-26	3275	3425.69	150.69	116.498	2811.2	129.35	1.63318
2010-04-02	3407.35	3564.12	156.77	116.731	2918.97	134.3	1.62834
2010-04-09	3379.17	3534.65	155.48	116.731	2894.83	133.195	1.62939
2010-04-16	3356.33	3512.14	155.81	116.731	2875.27	133.478	1.6273
2010-04-23	3190	3338.43	148.43	116.731	2732.78	127.155	1.63311
2010-04-30	3067.37	3210.61	143.24	116.731	2627.72	122.709	1.63704
2010-05-07	2836.79	2970.76	133.97	116.614	2432.62	114.883	1.64352
2010-05-14	2868.02	3004.16	136.14	116.614	2459.4	116.744	1.64027
2010-05-21	2768.79	2901.64	132.85	116.614	2374.31	113.922	1.64131
2010-05-28	2850.3	2990.06	139.76	116.614	2444.21	119.848	1.62999
2010-06-04	2744.39	2880.36	135.97	115.915	2367.59	117.302	1.63065
2010-06-11	2758.87	2897.44	138.57	115.915	2380.09	119.545	1.62529
2010-06-18	2696.17	2832.63	136.46	115.915	2325.99	117.724	1.6257
2010-06-25	2736.29	2877.68	141.39	115.915	2360.61	121.978	1.61676
2010-07-02	2534.11	2668.64	134.53	116.378	2177.47	115.597	1.61805
2010-07-09	2647.1	2791.14	144.04	116.378	2274.56	123.769	1.60417
2010-07-16	2616.13	2760.47	144.34	116.378	2247.95	124.026	1.60103
2010-07-23	2793.08	2948.94	155.86	116.378	2400	133.925	1.58929
2010-07-30	2868.85	3029.91	161.06	116.378	2465.11	138.393	1.58414
2010-08-06	2897.66	3060.47	162.81	117.077	2475.01	139.063	1.58341
2010-08-13	2855.55	3016.09	160.54	117.077	2439.04	137.124	1.58495
2010-08-20	2898.33	3061.44	163.11	117.077	2475.58	139.319	1.58286
2010-08-27	2858.57	3019.57	161	117.077	2441.62	137.517	1.58424
2010-09-03	2920.21	3084.69	164.48	117.779	2479.4	139.651	1.58241
2010-09-10	2932.55	3098.04	165.49	117.779	2489.87	140.509	1.58131
2010-09-17	2861.37	3024.78	163.41	117.779	2429.44	138.743	1.58038
2010-09-21	2857.48	3020.67	163.19	117.779	2426.13	138.556	1.58054
2010-09-30	2935.57	3103.23	167.66	117.779	2492.44	142.351	1.57736
2010-10-08	3044.23	3218.09	173.86	118.604	2566.73	146.589	1.57397
2010-10-15	3327.68	3517.73	190.05	118.604	2805.72	160.24	1.5639
2010-10-22	3378.66	3571.61	192.95	118.604	2848.7	162.685	1.56224
2010-10-29	3379.98	3573.01	193.03	118.604	2849.81	162.752	1.56219
2010-11-05	3520.8	3721.87	201.07	119.908	2936.25	167.687	1.55891
2010-11-12	3291.83	3479.83	188	119.908	2745.29	156.787	1.56633
2010-11-19	3178.85	3360.39	181.54	119.908	2651.07	151.399	1.57029
2010-11-26	3194.85	3377.31	182.46	119.908	2664.41	152.166	1.56971
2010-12-03	3158.16	3338.55	180.39	120.508	2620.71	149.692	1.57154
2010-12-10	3161.98	3342.58	180.6	120.508	2623.88	149.866	1.57142
2010-12-17	3225.66	3409.91	184.25	120.508	2676.72	152.895	1.56913
2010-12-24	3162.96	3343.62	180.66	120.508	2624.69	149.916	1.57138
2010-12-31	3128.26	3306.94	178.68	120.508	2595.9	148.273	1.57264
2011-01-07	3166.62	3347.5	180.88	121.713	2601.71	148.612	1.57236
2011-01-14	3091.86	3268.46	176.6	121.713	2540.29	145.096	1.57513
2011-01-21	2983.46	3153.87	170.41	121.713	2451.23	140.01	1.57928
2011-01-28	3036.74	3210.19	173.45	121.713	2495	142.508	1.57722
2011-02-01	3077.28	3253.05	175.77	123.173	2498.33	142.701	1.57705
2011-02-11	3120.96	3299.22	178.26	123.173	2533.79	144.723	1.57543
2011-02-18	3211.88	3395.43	183.55	123.173	2607.61	149.018	1.57196
2011-02-25	3197.62	3380.35	182.73	123.173	2596.03	148.352	1.57248
2011-03-04	3270.67	3457.58	186.91	122.927	2660.66	152.05	1.56967
2011-03-11	3247.38	3432.96	185.58	122.927	2641.71	150.968	1.57048
2011-03-18	3215.69	3399.45	183.76	122.927	2615.93	149.487	1.57161
2011-03-25	3294.48	3482.76	188.28	122.927	2680.03	153.164	1.56883
2011-04-01	3272.73	3460.24	187.51	123.05	2659.68	152.385	1.5689
2011-04-08	3353.36	3545.49	192.13	123.05	2725.2	156.14	1.56616
2011-04-15	3358.94	3551.46	192.52	123.05	2729.74	156.457	1.56586
2011-04-22	3299.94	3489.61	189.67	123.05	2681.79	154.141	1.56698
2011-04-29	3192.72	3376.42	183.7	123.05	2594.65	149.289	1.57039
2011-05-06	3121.4	3301.21	179.81	123.173	2534.16	145.982	1.57272
2011-05-13	3128.09	3309.26	181.17	123.173	2539.59	147.086	1.57077
2011-05-20	3121.6	3303.11	181.51	123.173	2534.32	147.362	1.56977
2011-05-27	2963.31	3136.67	173.36	123.173	2405.81	140.745	1.57383
2011-06-03	2986.35	3164.84	178.49	123.543	2417.26	144.477	1.5665
2011-06-10	2961.93	3145.2	183.27	123.543	2397.5	148.346	1.55658
2011-06-17	2892.16	3079.27	187.11	123.543	2341.02	151.454	1.5454
2011-06-24	3027.47	3229.79	202.32	123.543	2450.55	163.765	1.53068
2011-07-01	3049.75	3256.37	206.62	124.16	2456.3	166.414	1.52634
2011-07-08	3109.18	3322.51	213.33	124.16	2504.17	171.818	1.52061
2011-07-15	3128.89	3345.21	216.32	124.16	2520.04	174.226	1.51773
2011-07-22	3067.99	3281.74	213.75	124.16	2470.99	172.157	1.51744
2011-07-29	2972.08	3179.51	207.43	124.16	2393.75	167.066	1.52013
2011-08-05	2897.42	3099.93	202.51	124.533	2326.63	162.616	1.52261
2011-08-12	2875.37	3076.64	201.27	124.533	2308.93	161.62	1.52294
2011-08-19	2807.66	3004.35	196.69	124.533	2254.56	157.942	1.52516
2011-08-26	2901.22	3104.91	203.69	124.533	2329.68	163.563	1.52113
2011-09-02	2803.85	3001	197.15	125.155	2240.3	157.524	1.5247
2011-09-09	2751.1	2944.53	193.43	125.155	2198.15	154.552	1.5267
2011-09-16	2733.99	2926.57	192.58	125.155	2184.48	153.873	1.52679
2011-09-23	2669.48	2857.88	188.4	125.155	2132.93	150.533	1.52871
2011-09-30	2581.35	2763.53	182.18	125.155	2062.52	145.563	1.53228
2011-10-14	2653.78	2841.07	187.29	125.281	2118.27	149.496	1.52945
2011-10-21	2507.88	2684.91	177.03	125.281	2001.81	141.307	1.53543
2011-10-28	2709.02	2900.26	191.24	125.281	2162.36	152.649	1.5272
2011-11-04	2763.75	2958.85	195.1	125.03	2210.47	156.043	1.5249
2011-11-11	2695	2885.33	190.33	125.03	2155.48	152.227	1.5274
2011-11-18	2606.5	2790.57	184.07	125.03	2084.7	147.221	1.53095
2011-11-25	2569.97	2751.47	181.5	125.03	2055.48	145.165	1.53244
2011-12-02	2557.31	2738.06	180.75	125.405	2039.24	144.133	1.53304
2011-12-09	2503.46	2680.41	176.95	125.405	1996.3	141.103	1.53532
2011-12-16	2390.13	2559.07	168.94	125.405	1905.93	134.715	1.54038
2011-12-23	2359.16	2526	166.84	125.405	1881.23	133.041	1.54165
2011-12-30	2345.74	2511.63	165.89	125.405	1870.53	132.283	1.54228
2012-01-06	2290.6	2452.59	161.99	127.286	1799.57	127.264	1.54661
2012-01-13	2394.33	2563.66	169.33	127.286	1881.06	133.031	1.54166
2012-01-20	2504.09	2681.18	177.09	127.286	1967.29	139.127	1.53674
2012-02-03	2506.09	2683.32	177.23	127.159	1970.83	139.377	1.53655
2012-02-10	2533.62	2712.8	179.18	127.159	1992.48	140.91	1.53536
2012-02-17	2537.09	2716.51	179.42	127.159	1995.21	141.099	1.53522
2012-02-24	2648.02	2835.28	187.26	127.159	2082.45	147.265	1.53064
2012-03-02	2679.93	2869.46	189.53	127.413	2103.34	148.752	1.52956
2012-03-09	2664.3	2852.72	188.42	127.413	2091.07	147.881	1.53019
2012-03-16	2623.52	2809.08	185.56	127.413	2059.06	145.636	1.53179
2012-03-23	2552.94	2733.5	180.56	127.413	2003.67	141.712	1.53473
2012-03-30	2454.9	2628.72	173.82	127.413	1926.72	136.422	1.53864
2012-04-06	2519.83	2698.28	178.45	127.286	1979.66	140.196	1.53563
2012-04-13	2580.45	2763.49	183.04	127.286	2027.29	143.802	1.53256
2012-04-20	2626.84	2813.4	186.56	127.286	2063.73	146.568	1.53028
2012-04-27	2626.16	2813.18	187.02	127.286	2063.2	146.929	1.52948
2012-05-04	2715.88	2909.56	193.68	126.904	2140.11	152.619	1.5252
2012-05-11	2636.92	2827.17	190.25	126.904	2077.89	149.917	1.52475
2012-05-18	2573.98	2761.2	187.22	126.904	2028.29	147.529	1.52481
2012-05-25	2573.1	2760.93	187.83	126.904	2027.6	148.01	1.52375
2012-06-01	2633	2829.2	196.2	126.142	2087.32	155.538	1.51452
2012-06-08	2524.33	2718.12	193.79	126.142	2001.17	153.628	1.50987
2012-06-15	2568.05	2773.48	205.43	126.142	2035.83	162.856	1.49595
2012-06-21	2512.19	2716.62	204.43	126.142	1991.55	162.063	1.49306
2012-06-29	2461.61	2670.81	209.2	126.142	1951.45	165.844	1.48234
2012-07-06	2472.61	2687.56	214.95	126.269	1958.21	170.232	1.47548
2012-07-13	2450.63	2666.64	216.01	126.269	1940.81	171.072	1.47233
2012-07-20	2398.46	2613.15	214.69	126.269	1899.49	170.026	1.4699
2012-07-27	2349.11	2559.67	210.56	126.269	1860.41	166.756	1.47142
2012-08-03	2353.74	2567.42	213.68	127.026	1852.96	168.217	1.46813
2012-08-10	2399.75	2618.39	218.64	127.026	1889.18	172.122	1.46535
2012-08-17	2313.48	2525.43	211.95	127.026	1821.26	166.855	1.46709
2012-08-24	2275.68	2484.34	208.66	127.026	1791.5	164.265	1.46836
2012-08-31	2204.87	2407.08	202.21	127.026	1735.76	159.188	1.47122
2012-09-07	2317.18	2531.63	214.45	127.407	1818.72	168.318	1.46432
2012-09-14	2315.54	2529.87	214.33	127.407	1817.43	168.224	1.46434
2012-09-21	2199.06	2403.11	204.05	127.407	1726.01	160.156	1.46835
2012-09-28	2293.11	2506.22	213.11	127.407	1799.83	167.267	1.46407
2012-10-12	2304.53	2518.71	214.18	127.28	1810.6	168.275	1.46352
2012-10-19	2332.47	2549.43	216.96	127.28	1832.55	170.459	1.46219
2012-10-26	2247.91	2457.03	209.12	127.28	1766.12	164.299	1.4655
2012-11-02	2306.77	2521.43	214.66	127.407	1810.55	168.483	1.46316
2012-11-09	2240.92	2449.5	208.58	127.407	1758.86	163.711	1.46573
2012-11-16	2177.24	2379.88	202.64	127.407	1708.88	159.049	1.46839
2012-11-23	2192.68	2396.76	204.08	127.407	1721	160.179	1.46774
2012-11-30	2139.66	2338.81	199.15	127.407	1679.39	156.31	1.47
2012-12-07	2246.76	2455.87	209.11	128.426	1749.45	162.825	1.46624
2012-12-14	2355.87	2575.14	219.27	128.426	1834.41	170.736	1.46193
2012-12-21	2372	2592.77	220.77	128.426	1846.97	171.904	1.46132
2012-12-28	2480.05	2710.88	230.83	128.426	1931.11	179.737	1.45735
2013-01-04	2524.41	2759.37	234.96	129.711	1946.18	181.142	1.45667
2013-01-11	2483.23	2714.35	231.12	129.711	1914.44	178.181	1.45813
2013-01-18	2595.44	2837.01	241.57	129.711	2000.94	186.238	1.45425
2013-01-25	2571.67	2811.03	239.36	129.711	1982.62	184.534	1.45504
2013-02-01	2743.32	2998.66	255.34	131.138	2091.94	194.712	1.45041
2013-02-08	2771.73	3029.7	257.97	131.138	2113.61	196.717	1.44954
2013-02-22	2596.6	2838.28	241.68	131.138	1980.06	184.295	1.45516
2013-03-01	2668.84	2917.24	248.4	129.957	2053.63	191.14	1.452
2013-03-08	2606.93	2849.56	242.63	129.957	2005.99	186.7	1.45404
2013-03-15	2539.87	2776.27	236.4	129.957	1954.39	181.906	1.4563
2013-03-22	2618.31	2862.21	243.9	129.957	2014.75	187.677	1.45342
2013-03-29	2495.08	2727.51	232.43	129.957	1919.92	178.851	1.45762
2013-04-03	2483.55	2714.92	231.37	130.217	1907.24	177.68	1.45819
2013-04-12	2462.11	2691.77	229.66	130.217	1890.77	176.367	1.45861
2013-04-19	2533.83	2770.31	236.48	130.217	1945.85	181.604	1.45592
2013-04-26	2447.31	2675.94	228.63	130.217	1879.41	175.576	1.45871
2013-05-03	2492.91	2726.46	233.55	129.436	1925.98	180.437	1.45575
2013-05-10	2540.84	2779.05	238.21	129.436	1963.01	184.037	1.45389
2013-05-17	2592.05	2836.87	244.82	129.436	2002.57	189.144	1.45011
2013-05-24	2597.23	2845.34	248.11	129.436	2006.58	191.686	1.4468
2013-05-31	2606.43	2856.77	250.34	129.436	2013.68	193.408	1.44501
2013-06-07	2484.16	2732.89	248.73	129.436	1919.22	192.165	1.43765
2013-06-14	2416.77	2664.2	247.43	129.436	1867.16	191.16	1.43385
2013-06-21	2317.39	2559.8	242.41	129.436	1790.38	187.282	1.43144
2013-06-28	2200.64	2438.25	237.61	129.436	1700.18	183.573	1.42702
2013-07-05	2226.85	2473.35	246.5	129.565	1718.71	190.251	1.41937
2013-07-12	2275.37	2535.26	259.89	129.565	1756.16	200.586	1.40927
2013-07-19	2190.48	2442.43	251.95	129.565	1690.64	194.458	1.41035
2013-07-26	2224.01	2485.15	261.14	129.565	1716.52	201.551	1.40369
2013-08-02	2247.26	2512.03	264.77	130.213	1725.83	203.336	1.40238
2013-08-09	2286.01	2557.11	271.1	130.213	1755.59	208.197	1.39938
2013-08-16	2304.14	2577.84	273.7	130.213	1769.51	210.194	1.39836
2013-08-23	2286.93	2559.63	272.7	130.213	1756.3	209.426	1.39791
2013-08-30	2313.91	2589.87	275.96	130.213	1777.02	211.929	1.397
2013-09-06	2357.78	2638.97	281.19	131.255	1796.34	214.232	1.3962
2013-09-13	2488.9	2788.61	299.71	131.255	1896.23	228.342	1.38977
2013-09-18	2432.51	2725.42	292.91	131.255	1853.27	223.161	1.39143
2013-09-27	2394.97	2683.37	288.4	131.255	1824.67	219.725	1.39255
2013-09-30	2409.04	2699.12	290.08	131.255	1835.39	221.005	1.39214
2013-10-11	2468.51	2765.81	297.3	131.386	1878.82	226.28	1.39039
2013-10-18	2426.05	2718.29	292.24	131.386	1846.5	222.428	1.3916
2013-10-25	2368.56	2653.87	285.31	131.386	1802.75	217.154	1.39335
2013-11-01	2384.96	2672.29	287.33	131.255	1817.05	218.91	1.39273
2013-11-08	2307.95	2586	278.05	131.255	1758.37	211.84	1.39514
2013-11-15	2350.73	2633.94	283.21	131.255	1790.97	215.771	1.39379
2013-11-22	2397.96	2686.86	288.9	131.255	1826.95	220.106	1.39233
2013-11-29	2438.94	2732.79	293.85	131.255	1858.17	223.878	1.39109
2013-12-06	2452.29	2747.74	295.45	131.649	1862.76	224.423	1.39092
2013-12-13	2406.64	2696.59	289.95	131.649	1828.08	220.246	1.39229
2013-12-20	2278.14	2552.6	274.46	131.649	1730.47	208.479	1.39632
2013-12-27	2303.48	2581	277.52	131.649	1749.72	210.804	1.3955
2014-01-03	2290.78	2566.77	275.99	132.965	1722.84	207.566	1.39665
2014-01-10	2204.85	2470.49	265.64	132.965	1658.22	199.782	1.39951
2014-01-17	2178.49	2440.97	262.48	132.965	1638.39	197.405	1.4004
2014-01-24	2245.68	2516.27	270.59	132.965	1688.93	203.505	1.3981
2014-01-30	2202.45	2467.83	265.38	132.965	1656.41	199.586	1.39956
2014-02-07	2212.48	2479.08	266.6	133.63	1655.68	199.506	1.39958
2014-02-14	2295.58	2572.31	276.73	133.63	1717.87	207.087	1.39671
2014-02-21	2264.29	2537.26	272.97	133.63	1694.45	204.273	1.39772
2014-02-28	2178.97	2441.65	262.68	133.63	1630.6	196.573	1.40062
2014-03-07	2168.36	2429.76	261.4	132.962	1630.82	196.598	1.40061
2014-03-14	2122.84	2378.75	255.91	132.962	1596.58	192.469	1.40223
2014-03-21	2158.8	2419.05	260.25	132.962	1623.63	195.733	1.40094
2014-03-28	2151.97	2411.64	259.67	132.962	1618.49	195.297	1.40093
2014-04-04	2185.47	2449.19	263.72	132.563	1648.63	198.94	1.39953
2014-04-11	2270.67	2544.69	274.02	132.563	1712.9	206.71	1.39664
2014-04-18	2224.48	2493.14	268.66	132.563	1678.06	202.666	1.39797
2014-04-25	2167.83	2430.44	262.61	132.563	1635.32	198.102	1.39911
2014-04-30	2158.66	2420.9	262.24	132.563	1628.41	197.823	1.39868
2014-05-09	2133.91	2395.78	261.87	132.695	1608.13	197.347	1.39695
2014-05-16	2145.95	2410.37	264.42	132.695	1617.2	199.268	1.39546
2014-05-23	2148.41	2415.25	266.84	132.695	1619.05	201.092	1.39327
2014-05-30	2156.46	2425.42	268.96	132.695	1625.12	202.69	1.3919
2014-06-06	2134.72	2403.9	269.18	132.563	1610.35	203.059	1.38971
2014-06-13	2176.24	2452.25	276.01	132.563	1641.67	208.211	1.38679
2014-06-20	2136.73	2414.63	277.9	132.563	1611.86	209.637	1.3816
2014-06-27	2150.26	2440.02	289.76	132.563	1622.07	218.583	1.37205
2014-07-04	2178.7	2477.07	298.37	132.695	1641.88	224.854	1.36713
2014-07-11	2148.01	2454.79	306.78	132.695	1618.75	231.191	1.35754
2014-07-18	2164.14	2482.89	318.75	132.695	1630.91	240.212	1.34942
2014-07-25	2260.45	2594.92	334.47	132.695	1703.49	252.059	1.34555
2014-08-01	2329.4	2677.44	348.04	132.961	1751.95	261.762	1.34146
2014-08-08	2331.13	2680.87	349.74	132.961	1753.25	263.04	1.34042
2014-08-15	2360.64	2715.69	355.05	132.961	1775.44	267.034	1.33906
2014-08-22	2365.36	2721.79	356.43	132.961	1778.99	268.072	1.33848
2014-08-29	2338.29	2690.75	352.46	132.961	1758.63	265.086	1.33911
2014-09-05	2449.26	2818.45	369.19	133.625	1832.93	276.287	1.33661
2014-09-12	2438.36	2806.5	368.14	133.625	1824.77	275.502	1.33649
2014-09-19	2425.21	2791.7	366.49	133.625	1814.93	274.267	1.3366
2014-09-26	2437.2	2805.76	368.56	133.625	1823.9	275.816	1.33614
2014-09-30	2450.99	2821.67	370.68	133.625	1834.22	277.402	1.33578
2014-10-10	2466.79	2839.9	373.11	133.625	1846.05	279.221	1.33537
2014-10-17	2441.73	2811.05	369.32	133.625	1827.29	276.385	1.33598
2014-10-24	2390.71	2752.36	361.65	133.625	1789.11	270.645	1.33721
2014-10-31	2508.33	2887.77	379.44	133.625	1877.14	283.958	1.33435
2014-11-07	2502.15	2880.84	378.69	133.358	1876.26	283.965	1.33426
2014-11-14	2581.09	2971.76	390.67	133.358	1935.46	292.948	1.33241
2014-11-21	2583.46	2974.48	391.02	133.358	1937.23	293.21	1.33236
2014-11-28	2808.82	3233.96	425.14	133.358	2106.22	318.796	1.32754
2014-12-05	3124.89	3597.86	472.97	133.758	2336.22	353.601	1.32176
2014-12-12	3193.23	3676.55	483.32	133.758	2387.31	361.339	1.32057
2014-12-19	3383.17	3895.41	512.24	133.758	2529.32	382.96	1.31738
2014-12-26	3445.84	3967.65	521.81	133.758	2576.17	390.114	1.31637
2014-12-31	3533.71	4068.82	535.11	133.758	2641.86	400.058	1.31505
2015-01-09	3546.72	4084.72	538	134.16	2643.66	401.015	1.31463
2015-01-16	3635.15	4186.56	551.41	134.16	2709.57	411.011	1.31335
2015-01-23	3571.73	4113.52	541.79	134.16	2662.3	403.84	1.31427
2015-01-30	3434.39	3955.35	520.96	134.16	2559.93	388.314	1.31633
2015-02-06	3312.42	3814.88	502.46	135.769	2439.74	370.083	1.31891
2015-02-13	3469.83	3996.16	526.33	135.769	2555.68	387.665	1.31642
2015-02-17	3522.32	4056.62	534.3	135.769	2594.34	393.535	1.31563
2015-02-27	3572.84	4114.8	541.96	135.769	2631.55	399.177	1.31488
2015-03-06	3478.52	4006.17	527.65	135.091	2574.95	390.59	1.31602
2015-03-13	3617.66	4166.42	548.76	135.091	2677.95	406.216	1.31396
2015-03-20	3892.57	4483.03	590.46	135.091	2881.45	437.085	1.31018
2015-03-27	3971.7	4574.16	602.46	135.091	2940.03	445.967	1.30916
2015-04-03	4170.54	4803.16	632.62	134.82	3093.4	469.232	1.3066
2015-04-10	4344.42	5003.83	659.41	134.82	3222.38	489.103	1.30445
2015-04-17	4596.14	5295.19	699.05	134.82	3409.08	518.505	1.30127
2015-04-24	4702.64	5418.12	715.48	134.82	3488.08	530.691	1.30011
2015-04-30	4749.89	5474.64	724.75	134.82	3523.12	537.567	1.29904
2015-05-08	4558.4	5254.69	696.29	134.551	3387.87	517.492	1.30068
2015-05-15	4617.47	5324.13	706.66	134.551	3431.77	525.2	1.29967
2015-05-22	4951.34	5711.57	760.23	134.551	3679.91	565.014	1.2957
2015-05-29	4840.83	5588.83	748	134.551	3597.77	555.924	1.29545
2015-06-05	5230.55	6043.57	813.02	134.551	3887.42	604.248	1.29068
2015-06-12	5335.12	6167.41	832.29	134.551	3965.14	618.57	1.28906
2015-06-19	4637.05	5366.76	729.71	134.551	3446.32	542.331	1.29371
2015-06-26	4336.19	5024.71	688.52	134.551	3222.72	511.718	1.29501
2015-07-03	3885.92	4515.41	629.49	134.954	2879.43	466.446	1.2962
2015-07-10	4106.56	4782.21	675.65	134.954	3042.92	500.651	1.29033
2015-07-17	4151.5	4839.82	688.32	134.954	3076.22	510.039	1.28823
2015-07-24	4176.28	4874.25	697.97	134.954	3094.59	517.19	1.28631
2015-07-31	3816.7	4456.1	639.4	134.954	2828.14	473.79	1.29
2015-08-07	3906.94	4561.97	655.03	135.629	2880.6	482.957	1.28897
2015-08-14	4073.54	4757.71	684.17	135.629	3003.44	504.442	1.28667
2015-08-21	3589.54	4193.27	603.73	135.629	2646.58	445.133	1.29232
2015-08-28	3342.29	3904.49	562.2	135.629	2464.29	414.513	1.29576
2015-09-02	3365.83	3931.99	566.16	135.765	2479.16	417.015	1.29546
2015-09-11	3347.19	3911.09	563.9	135.765	2465.43	415.351	1.2954
2015-09-18	3251.27	3799.29	548.02	135.765	2394.78	403.654	1.29672
2015-09-25	3231.95	3777.62	545.67	135.765	2380.55	401.923	1.29666
2015-09-30	3202.95	3743.8	540.85	135.765	2359.19	398.373	1.29707
2015-10-09	3340.12	3904.13	564.01	135.358	2467.63	416.682	1.29486
2015-10-16	3534.07	4131.42	597.35	135.358	2610.92	441.313	1.29192
2015-10-23	3571.24	4174.99	603.75	135.358	2638.38	446.041	1.29138
2015-10-30	3534.08	4131.55	597.47	135.358	2610.92	441.401	1.29187
2015-11-06	3793.37	4434.78	641.41	135.358	2802.48	473.864	1.28849
2015-11-13	3746.24	4379.68	633.44	135.358	2767.66	467.976	1.28907
2015-11-20	3774.38	4412.61	638.23	135.358	2788.45	471.514	1.28871
2015-11-27	3556.99	4158.46	601.47	135.358	2627.85	444.357	1.29152
2015-12-04	3677.59	4299.45	621.86	136.034	2703.43	457.135	1.29017
2015-12-11	3608.06	4218.16	610.1	136.034	2652.32	448.49	1.29108
2015-12-18	3767.91	4405.58	637.67	136.034	2769.82	468.757	1.28885
2015-12-25	3838.2	4487.76	649.56	136.034	2821.49	477.497	1.28799
2015-12-31	3731	4362.44	631.44	136.034	2742.69	464.177	1.28931
2016-01-08	3361.56	3930.48	568.92	136.714	2458.82	416.137	1.29455
2016-01-15	3118.73	3646.63	527.9	136.714	2281.2	386.133	1.29822
2016-01-22	3113.46	3640.47	527.01	136.714	2277.34	385.482	1.29831
2016-01-29	2946.09	3444.77	498.68	136.714	2154.92	364.76	1.3011
2016-02-05	2963.79	3465.46	501.67	138.902	2133.73	361.169	1.30161
2016-02-19	3051.59	3568.12	516.53	138.902	2196.94	371.867	1.30012
2016-02-26	2948.03	3447.96	499.93	138.902	2122.38	359.916	1.30147
2016-03-04	3093.89	3618.56	524.67	138.346	2236.34	379.244	1.29881
2016-03-11	3018.28	3530.13	511.85	138.346	2181.68	369.977	1.30006
2016-03-18	3171.96	3709.87	537.91	138.346	2292.77	388.814	1.29757
2016-03-25	3197.82	3740.11	542.29	138.346	2311.46	391.98	1.29716
2016-04-01	3221.89	3768.35	546.46	138.07	2333.53	395.786	1.29666
2016-04-08	3185.73	3726.06	540.33	138.07	2307.34	391.346	1.29722
2016-04-15	3272.21	3827.5	555.29	138.07	2369.97	402.181	1.29577
2016-04-22	3174.9	3714.03	539.13	138.07	2299.49	390.477	1.29713
2016-04-29	3156.75	3694.46	537.71	138.07	2286.35	389.449	1.29674
2016-05-06	3130.35	3666.22	535.87	137.379	2278.62	390.066	1.29583
2016-05-13	3074.94	3601.41	526.47	137.379	2238.29	383.224	1.29668
2016-05-20	3078.22	3607.65	529.43	137.379	2240.67	385.378	1.29564
2016-05-27	3062.5	3590.55	528.05	137.379	2229.23	384.374	1.29535
2016-06-03	3189.33	3740.9	551.57	137.242	2323.88	401.896	1.29265
2016-06-08	3163.99	3717.44	553.45	137.242	2305.41	403.266	1.29059
2016-06-17	3110.36	3659.22	548.86	137.242	2266.33	399.922	1.28953
2016-06-24	3077.16	3629.04	551.88	137.242	2242.14	402.122	1.28656
2016-07-01	3154.2	3724.72	570.52	137.516	2293.69	414.874	1.28367
2016-07-08	3192.28	3787.05	594.77	137.516	2321.38	432.509	1.27684
2016-07-15	3276.28	3899.08	622.8	137.516	2382.47	452.892	1.27147
2016-07-22	3225.16	3841.05	615.89	137.516	2345.29	447.867	1.27122
2016-07-29	3203.93	3820.43	616.5	137.516	2329.85	448.31	1.26993
2016-08-05	3205.11	3823.19	618.08	137.654	2328.38	449.01	1.26951
2016-08-12	3294.23	3932.07	637.84	137.654	2393.13	463.365	1.26747
2016-08-19	3365.02	4018.57	653.55	137.654	2444.55	474.778	1.26591
2016-08-26	3307.09	3950.97	643.88	137.654	2402.47	467.753	1.26616
2016-09-02	3314.11	3959.49	645.38	138.617	2390.83	465.584	1.26632
2016-09-09	3318.04	3965.15	647.11	138.617	2393.67	466.832	1.26597
2016-09-14	3238.73	3870.36	631.63	138.617	2336.45	455.664	1.26702
2016-09-23	3275.67	3915	639.33	138.617	2363.1	461.219	1.26637
2016-09-30	3253.29	3890.09	636.8	138.617	2346.96	459.394	1.26607
2016-10-14	3305.85	3952.94	647.09	138.479	2387.26	467.284	1.26533
2016-10-21	3327.74	3979.23	651.49	138.479	2403.07	470.462	1.26501
2016-10-28	3340.13	3994.05	653.92	138.479	2412.01	472.217	1.26485
2016-11-04	3354.17	4010.92	656.75	138.617	2419.73	473.786	1.26468
2016-11-11	3417.22	4086.41	669.19	138.617	2465.22	482.761	1.26386
2016-11-18	3417.46	4086.7	669.24	138.617	2465.39	482.797	1.26385
2016-11-25	3521.3	4210.87	689.57	138.617	2540.3	497.463	1.26258
2016-12-02	3528.95	4220.1	691.15	138.895	2540.74	497.608	1.26255
2016-12-09	3493.7	4178.03	684.33	138.895	2515.36	492.698	1.26295
2016-12-16	3346.03	4001.52	655.49	138.895	2409.04	471.934	1.26477
2016-12-23	3307.6	3955.56	647.96	138.895	2381.38	466.512	1.26527
2016-12-30	3310.08	3958.53	648.45	138.895	2383.16	466.865	1.26523
2017-01-06	3347.67	4003.48	655.81	140.283	2386.36	467.489	1.26518
2017-01-13	3319.91	3970.29	650.38	140.283	2366.57	463.618	1.26554
2017-01-20	3354.89	4012.12	657.23	140.283	2391.51	468.501	1.26508
2017-01-26	3387.96	4051.67	663.71	140.283	2415.08	473.121	1.26466
2017-02-03	3364.49	4023.6	659.11	140.003	2403.16	470.783	1.26487
2017-02-10	3413.49	4082.19	668.7	140.003	2438.16	477.633	1.26426
2017-02-17	3421.44	4091.71	670.27	140.003	2443.83	478.754	1.26415
2017-02-24	3473.85	4154.38	680.53	140.003	2481.27	486.083	1.26351
2017-03-03	3427.86	4099.39	671.53	139.583	2455.79	481.098	1.26394
2017-03-10	3427.89	4099.63	671.74	139.583	2455.81	481.248	1.26388
2017-03-17	3445.81	4121.14	675.33	139.583	2468.65	483.82	1.26363
2017-03-24	3489.6	4173.52	683.92	139.583	2500.02	489.974	1.26309
2017-03-31	3456.05	4134.15	678.1	139.583	2475.98	485.804	1.26328
2017-04-07	3517.46	4207.7	690.24	139.722	2517.46	494.008	1.26255
2017-04-14	3486.5	4171.02	684.52	139.722	2495.3	489.914	1.26281
2017-04-21	3466.79	4147.58	680.79	139.722	2481.2	487.244	1.26301
2017-04-28	3439.75	4115.46	675.71	139.722	2461.84	483.609	1.26328
2017-05-05	3382.55	4047.09	664.54	139.583	2423.33	476.09	1.26393
2017-05-12	3385.38	4055.89	670.51	139.583	2425.36	480.367	1.26223
2017-05-19	3403.85	4079.64	675.79	139.583	2438.59	484.15	1.26151
2017-05-26	3480.43	4173.69	693.26	139.583	2493.45	496.666	1.25991
2017-06-02	3486.51	4181.48	694.97	139.304	2502.81	498.889	1.25961
2017-06-09	3576.17	4293.56	717.39	139.304	2567.18	514.983	1.25727
2017-06-16	3518.76	4239.54	720.78	139.304	2525.96	517.417	1.25373
2017-06-23	3622.88	4367.1	744.22	139.304	2600.71	534.243	1.25199
2017-06-30	3666.8	4423.11	756.31	139.304	2632.24	542.922	1.2507
2017-07-07	3655.93	4422.48	766.55	139.443	2621.81	549.723	1.2476
2017-07-14	3703.09	4498	794.91	139.443	2655.63	570.061	1.24248
2017-07-21	3728.6	4533.55	804.95	139.443	2673.93	577.261	1.2411
2017-07-28	3721.89	4527.32	805.43	139.443	2669.11	577.606	1.2407
2017-08-04	3707.58	4512.32	804.74	140.001	2648.26	574.811	1.24042
2017-08-11	3647.35	4441.44	794.09	140.001	2605.24	567.204	1.24044
2017-08-18	3724.67	4537.26	812.59	140.001	2660.47	580.419	1.23925
2017-08-25	3795.75	4624.85	829.1	140.001	2711.24	592.211	1.2383
2017-09-01	3830.54	4669.53	838.99	140.701	2722.47	596.294	1.23762
2017-09-08	3825.99	4666.31	840.32	140.701	2719.24	597.239	1.23713
2017-09-15	3831.3	4672.93	841.63	140.701	2723.01	598.17	1.23704
2017-09-22	3837.73	4681.23	843.5	140.701	2727.58	599.5	1.23688
2017-09-29	3836.5	4680.95	844.45	140.701	2726.71	600.175	1.23661
2017-10-13	3921	4784.05	863.05	140.841	2783.98	612.782	1.23584
2017-10-20	3926.85	4791.5	864.65	140.841	2788.14	613.918	1.23572
2017-10-27	4021.97	4907.62	885.65	140.841	2855.67	628.828	1.23483
2017-11-03	3992.7	4871.91	879.21	140.841	2834.89	624.255	1.23509
2017-11-10	4111.91	5017.37	905.46	140.841	2919.53	642.893	1.23402
2017-11-17	4120.85	5028.28	907.43	140.841	2925.88	644.292	1.23395
2017-11-24	4104.2	5008.01	903.81	140.841	2914.06	641.722	1.23408
2017-12-01	3998.14	4878.58	880.44	141.264	2830.26	623.259	1.23515
2017-12-08	4003.38	4884.99	881.61	141.264	2833.97	624.087	1.2351
2017-12-15	3980.86	4857.51	876.65	141.264	2818.03	620.576	1.2353
2017-12-22	4054.6	4947.49	892.89	141.264	2870.23	632.072	1.23463
2017-12-29	4030.86	4918.52	887.66	141.264	2853.43	628.37	1.23485
2018-01-05	4138.75	5050.17	911.42	142.111	2912.33	641.342	1.2341
2018-01-12	4225	5155.42	930.42	142.111	2973.02	654.711	1.23336
2018-01-19	4285.4	5229.11	943.71	142.111	3015.52	664.063	1.23285
2018-01-26	4381.3	5347	965.7	142.111	3083	679.537	1.23189
2018-02-02	4271.23	5212.67	941.44	143.817	2969.91	654.61	1.23323
2018-02-09	3840.65	4687.21	846.56	143.817	2670.51	588.638	1.23711
2018-02-14	3966.96	4841.36	874.4	143.817	2758.34	607.996	1.23591
2018-02-23	4071.09	4968.44	897.35	143.817	2830.75	623.953	1.23496
2018-03-02	4016.46	4901.77	885.31	142.235	2823.82	622.428	1.23505
2018-03-09	4108.87	5014.54	905.67	142.235	2888.79	636.743	1.23422
2018-03-16	4056.42	4950.54	894.12	142.235	2851.92	628.622	1.23469
2018-03-23	3904.94	4765.66	860.72	142.235	2745.42	605.14	1.23608
2018-03-30	3898.5	4757.89	859.39	142.235	2740.89	604.205	1.23613
2018-04-04	3854.86	4704.63	849.77	141.95	2715.64	598.639	1.23647
2018-04-13	3871.14	4724.5	853.36	141.95	2727.11	601.168	1.23631
2018-04-20	3760.85	4589.95	829.1	141.95	2649.41	584.077	1.23737
2018-04-27	3756.88	4585.66	828.78	141.95	2646.61	583.852	1.23728
2018-05-04	3774.6	4610.44	835.84	141.666	2664.43	590.005	1.2363
2018-05-11	3872.84	4731.79	858.95	141.666	2733.77	606.318	1.23505
2018-05-18	3903.06	4769.41	866.35	141.666	2755.1	611.542	1.23461
2018-05-25	3816.5	4668.07	851.57	141.666	2694	601.109	1.23442
2018-06-01	3770.59	4614.12	843.53	141.525	2664.26	596.03	1.23432
2018-06-08	3779.62	4637.03	857.41	141.525	2670.64	605.837	1.23155
2018-06-15	3753.43	4613.77	860.34	141.525	2652.14	607.908	1.22981
2018-06-22	3608.9	4441.3	832.4	141.525	2550.01	588.165	1.23002
2018-06-29	3510.98	4327.29	816.31	141.525	2480.82	576.796	1.22947
2018-07-06	3365.12	4152.84	787.72	141.949	2370.65	554.93	1.2298
2018-07-13	3492.69	4325.88	833.19	141.949	2460.52	586.963	1.22481
2018-07-20	3492.89	4337.83	844.94	141.949	2460.66	595.24	1.22214
2018-07-27	3521.23	4375.19	853.96	141.949	2480.62	601.595	1.22137
2018-08-03	3315.28	4120.9	805.62	142.943	2319.3	563.595	1.22334
2018-08-10	3405.02	4235.43	830.41	142.943	2382.08	580.938	1.22171
2018-08-17	3229.62	4018.74	789.12	142.943	2259.38	552.052	1.2232
2018-08-24	3325.33	4142.12	816.79	142.943	2326.33	571.409	1.22116
2018-08-31	3334.5	4153.82	819.32	142.943	2332.75	573.179	1.221
2018-09-07	3277.64	4085.72	808.08	143.944	2277.03	561.386	1.22119
2018-09-14	3242.09	4042.1	800.01	143.944	2252.33	555.78	1.2214
2018-09-21	3410.49	4252.35	841.86	143.944	2369.32	584.854	1.21958
2018-09-28	3438.87	4287.99	849.12	143.944	2389.04	589.898	1.21923
2018-10-12	3170.73	3953.66	782.93	144.232	2198.36	542.829	1.22212
2018-10-19	3134.95	3909.04	774.09	144.232	2173.55	536.7	1.22253
2018-10-26	3173.64	3958.35	784.71	144.232	2200.38	544.063	1.22183
2018-11-02	3290.25	4103.85	813.6	143.799	2288.09	565.79	1.22045
2018-11-09	3167.44	3950.68	783.24	143.799	2202.69	544.678	1.22178
2018-11-16	3257.67	4063.63	805.96	143.799	2265.44	560.477	1.2207
2018-11-23	3143.48	3921.18	777.7	143.799	2186.03	540.825	1.22195
2018-11-30	3172.69	3957.62	784.93	143.799	2206.34	545.853	1.22162
2018-12-07	3181.56	3969.06	787.5	143.799	2212.51	547.64	1.22143
2018-12-14	3165.91	3949.53	783.62	143.799	2201.62	544.942	1.22161
2018-12-21	3029.4	3779.22	749.82	143.799	2106.69	521.437	1.22317
2018-12-28	3010.65	3755.91	745.26	143.799	2093.65	518.266	1.22337
2019-01-04	3035.87	3787.38	751.51	144.518	2100.69	520.012	1.22325
2019-01-11	3094.78	3860.86	766.08	144.518	2141.45	530.094	1.22257
2019-01-18	3168.17	3952.43	784.26	144.518	2192.23	542.674	1.22174
2019-01-25	3184.47	3972.76	788.29	144.518	2203.51	545.462	1.22156
2019-02-01	3247.4	4051.26	803.86	145.963	2224.81	550.729	1.22122
2019-02-15	3338.7	4165.17	826.47	145.963	2287.36	566.219	1.22025
2019-02-22	3520.12	4391.49	871.37	145.963	2411.65	596.98	1.21843
2019-03-01	3749.71	4679.15	929.44	145.379	2579.26	639.321	1.21591
2019-03-08	3657.58	4564.18	906.6	145.379	2515.89	623.611	1.21674
2019-03-15	3745.01	4673.28	928.27	145.379	2576.03	638.517	1.21595
2019-03-22	3833.8	4784.08	950.28	145.379	2637.1	653.656	1.21517
2019-03-29	3872.34	4832.43	960.09	145.379	2663.61	660.404	1.21479
2019-04-04	4062.23	5069.53	1007.3	145.525	2791.44	692.186	1.21322
2019-04-12	3988.62	4979.33	990.71	145.525	2740.86	680.786	1.21351
2019-04-19	4120.61	5144.8	1024.19	145.525	2831.56	703.792	1.21232
2019-04-26	3889.28	4856.19	966.91	145.525	2672.59	664.431	1.21417
2019-04-30	3913.21	4886.12	972.91	145.525	2689.04	668.554	1.21396
2019-05-10	3730.45	4658.54	928.09	145.525	2563.45	637.755	1.21542
2019-05-17	3648.76	4557.34	908.58	145.525	2507.32	624.348	1.21599
2019-05-24	3593.91	4495.48	901.57	145.525	2469.62	619.531	1.2151
2019-05-31	3629.79	4549.72	919.93	145.525	2494.28	632.148	1.21284
2019-06-06	3564.68	4472.57	907.89	145.379	2451.99	624.499	1.21248
2019-06-14	3654.88	4591.54	936.66	145.379	2514.04	644.288	1.21049
2019-06-21	3833.94	4826.35	992.41	145.379	2637.2	682.636	1.2071
2019-06-28	3825.59	4825.33	999.74	145.379	2631.46	687.678	1.2054
2019-07-05	3893.2	4918.25	1025.05	145.961	2667.3	702.279	1.2036
2019-07-12	3808.73	4830.67	1021.94	145.961	2609.42	700.148	1.20081
2019-07-19	3807.96	4835.28	1027.32	145.961	2608.9	703.834	1.19982
2019-07-26	3858.57	4904.34	1045.77	145.961	2643.57	716.475	1.19858
2019-08-02	3747.44	4766.09	1018.65	146.982	2549.59	693.043	1.19914
2019-08-09	3633.53	4626	992.47	146.982	2472.09	675.231	1.19919
2019-08-16	3710.54	4727.74	1017.2	146.982	2524.48	692.056	1.19789
2019-08-23	3820.86	4869.49	1048.63	146.982	2599.54	713.44	1.1968
2019-08-30	3799.59	4842.95	1043.36	146.982	2585.07	709.854	1.19687
2019-09-06	3948.51	5036.04	1087.53	148.305	2662.42	733.306	1.19544
2019-09-12	3972.38	5066.48	1094.1	148.305	2678.52	737.736	1.19526
2019-09-20	3935.65	5020.27	1084.62	148.305	2653.75	731.344	1.19543
2019-09-27	3852.65	4914.77	1062.12	148.305	2597.79	716.172	1.196
2019-09-30	3814.53	4866.13	1051.6	148.305	2572.08	709.079	1.1963
2019-10-11	3911.73	4990.57	1078.84	149.64	2614.1	720.958	1.19574
2019-10-18	3869.38	4936.54	1067.16	149.64	2585.8	713.152	1.19607
2019-10-25	3896.79	4971.88	1075.09	149.64	2604.11	718.452	1.19579
2019-11-01	3952.39	5042.81	1090.42	150.238	2630.75	725.793	1.19549
2019-11-08	3973.01	5069.12	1096.11	150.238	2644.47	729.581	1.19534
2019-11-15	3877.09	4946.82	1069.73	150.238	2580.63	712.022	1.19605
2019-11-22	3850	4912.59	1062.59	150.238	2562.59	707.269	1.1962
2019-11-29	3828.67	4885.38	1056.71	150.238	2548.4	703.356	1.19637
2019-12-06	3902.39	4979.44	1077.05	150.238	2597.47	716.894	1.1958
2019-12-13	3968.22	5063.83	1095.61	150.238	2641.28	729.248	1.19524
2019-12-20	4017.25	5126.49	1109.24	150.238	2673.92	738.32	1.19486
2019-12-27	4022.03	5132.59	1110.56	150.238	2677.1	739.199	1.19482
2020-01-03	4144.97	5289.47	1144.5	152.342	2720.84	751.272	1.19435
2020-01-10	4163.19	5312.72	1149.53	152.342	2732.8	754.573	1.19422
2020-01-17	4154.85	5302.09	1147.24	152.342	2727.32	753.07	1.19428
2020-01-23	4003.9	5109.45	1105.55	152.342	2628.24	725.704	1.19537
2020-02-07	3899.87	4976.7	1076.83	153.56	2539.63	701.242	1.19639
2020-02-14	3987.73	5088.82	1101.09	153.56	2596.85	717.04	1.19573
2020-02-21	4149.49	5295.24	1145.75	153.56	2702.19	746.123	1.19455
2020-02-28	3940.05	5027.97	1087.92	153.56	2565.8	708.464	1.19609
2020-03-06	4138.51	5281.23	1142.72	151.718	2727.77	753.188	1.19427
2020-03-13	3895.31	4970.88	1075.57	151.718	2567.47	708.928	1.19606
2020-03-20	3653.22	4661.95	1008.73	151.718	2407.91	664.873	1.198
2020-03-27	3710.06	4734.48	1024.42	151.718	2445.37	675.214	1.19753
2020-04-03	3713.22	4738.58	1025.36	150.352	2469.68	681.972	1.19722
2020-04-10	3769.18	4809.99	1040.81	150.352	2506.9	692.248	1.19677
2020-04-17	3839.49	4899.71	1060.22	150.352	2553.66	705.157	1.19622
2020-04-24	3796.97	4845.7	1048.73	150.352	2525.38	697.515	1.19651
2020-04-30	3912.58	4994.07	1081.49	150.352	2602.28	719.304	1.19547
2020-05-08	3963.62	5065.03	1101.41	149.149	2657.48	738.461	1.19389
2020-05-15	3912.82	5001.15	1088.33	149.149	2623.42	729.691	1.1941
2020-05-22	3824.06	4889.59	1065.53	149.149	2563.91	714.404	1.19445
2020-05-29	3867.02	4950.61	1083.59	149.149	2592.71	726.513	1.1931
2020-06-05	4001.25	5128.45	1127.2	149	2685.4	756.509	1.19112
2020-06-12	4003.08	5140.3	1137.22	149	2686.63	763.233	1.1896
2020-06-19	4098.71	5270.52	1171.81	149	2750.81	786.448	1.18779
2020-06-24	4138.99	5332.68	1193.69	149	2777.84	801.133	1.18597
2020-07-03	4419.6	5701.92	1282.32	149.894	2948.48	855.483	1.18327
2020-07-10	4753.13	6146.69	1393.56	149.894	3170.99	929.695	1.17951
2020-07-17	4544.7	5897.23	1352.53	149.894	3031.94	902.322	1.1781
2020-07-24	4505.59	5851.71	1346.12	149.894	3005.84	898.046	1.17765
2020-07-31	4695.05	6098.73	1403.68	149.894	3132.24	936.447	1.17647
2020-08-07	4707.93	6117.34	1409.41	150.494	3128.32	936.523	1.17627
2020-08-14	4704.63	6118.03	1413.4	150.494	3126.13	939.174	1.17568
2020-08-21	4718.84	6139.26	1420.42	150.494	3135.57	943.839	1.17527
2020-08-28	4844.27	6302.93	1458.66	150.494	3218.91	969.249	1.17455

## Sheet: SMEs
DATE	price-only index	total return index	nominal dividend	SMEs CPI Deflator (based on December 2006)	Real SMEs Prices	Real SMEs Dividends	lnp/lnd
2006-12-29	2467.7	2495.75	28.05	100	2467.7	28.05	2.34285
2007-01-05	2530.35	2559.18	28.83	100.7	2512.76	28.6296	2.33396
2007-01-12	2613.11	2642.92	29.81	100.7	2594.95	29.6028	2.32043
2007-01-19	3127.38	3163.43	36.05	100.7	3105.64	35.7994	2.24738
2007-01-26	3134.63	3170.8	36.17	100.7	3112.84	35.9186	2.24594
2007-02-02	3087.21	3123.3	36.09	101.707	3035.4	35.4843	2.24654
2007-02-09	3124.28	3160.82	36.54	101.707	3071.84	35.9267	2.2421
2007-02-16	3395.53	3435.5	39.97	101.707	3338.54	39.2992	2.20998
2007-03-02	3159.37	3195.72	36.35	101.402	3115.69	35.8475	2.24744
2007-03-09	3333.14	3371.5	38.36	101.402	3287.06	37.8297	2.22889
2007-03-16	3394.81	3434.56	39.75	101.402	3347.88	39.2005	2.21226
2007-03-23	3552.1	3593.69	41.59	101.402	3502.99	41.015	2.1975
2007-03-30	3584.1	3626.06	41.96	101.402	3534.55	41.3799	2.19468
2007-04-06	3805.45	3850.88	45.43	101.3	3756.6	44.8468	2.16427
2007-04-13	4073.95	4122.59	48.64	101.3	4021.65	48.0156	2.14372
2007-04-20	4215.05	4267.96	52.91	101.3	4160.94	52.2308	2.10672
2007-04-27	4208.46	4261.4	52.94	101.3	4154.43	52.2604	2.10602
2007-04-30	4272.82	4327.11	54.29	101.3	4217.97	53.593	2.09652
2007-05-11	4294.03	4348.73	54.7	101.604	4226.23	53.8363	2.09462
2007-05-18	4541.09	4603.09	62	101.604	4469.38	61.021	2.04441
2007-05-25	4786.82	4855.56	68.74	101.604	4711.23	67.6546	2.00685
2007-06-01	4477.23	4543.2	65.97	102.011	4388.98	64.6696	2.01158
2007-06-08	4574.79	4644.94	70.15	102.011	4484.61	68.7672	1.98746
2007-06-15	5010.57	5088.02	77.45	102.011	4911.8	75.9233	1.96303
2007-06-22	4731.25	4804.99	73.74	102.011	4637.99	72.2865	1.97214
2007-06-29	4345.52	4414.04	68.52	102.011	4259.86	67.1694	1.98635
2007-07-06	4386.41	4455.71	69.3	102.827	4265.82	67.3948	1.9851
2007-07-13	4443.9	4514.19	70.29	102.827	4321.73	68.3576	1.98151
2007-07-20	4694.41	4768.78	74.37	102.827	4565.35	72.3254	1.96821
2007-07-27	4988.03	5067.22	79.19	102.827	4850.9	77.0129	1.95372
2007-08-03	5245.64	5328.92	83.28	104.061	5040.94	80.0301	1.94536
2007-08-10	5164.55	5246.55	82	104.061	4963.01	78.8001	1.94869
2007-08-17	5167.04	5249.07	82.03	104.061	4965.4	78.8289	1.94864
2007-08-24	5679.62	5769.82	90.2	104.061	5457.98	86.6801	1.92837
2007-08-31	5819.78	5912.2	92.42	104.061	5592.67	88.8135	1.92336
2007-09-07	5666.93	5756.93	90	104.373	5429.5	86.2292	1.92946
2007-09-14	5660.69	5750.59	89.9	104.373	5423.52	86.1334	1.92969
2007-09-21	5494.83	5582.48	87.65	104.373	5264.61	83.9777	1.93402
2007-09-28	5799.92	5892.43	92.51	104.373	5556.92	88.634	1.92279
2007-10-12	5800.51	5893.03	92.52	104.686	5540.86	88.3785	1.92339
2007-10-19	5754.54	5846.33	91.79	104.686	5496.95	87.6812	1.92501
2007-10-26	5336.99	5422.69	85.7	104.686	5098.09	81.8638	1.93791
2007-11-02	5201.67	5285.19	83.52	105.419	4934.29	79.2268	1.94496
2007-11-09	5070.46	5151.88	81.42	105.419	4809.82	77.2347	1.95047
2007-11-16	5075.55	5157.05	81.5	105.419	4814.65	77.3106	1.95026
2007-11-23	5167.01	5249.97	82.96	105.419	4901.41	78.6956	1.94642
2007-11-30	5028.44	5109.18	80.74	105.419	4769.96	76.5897	1.95233
2007-12-07	5325.2	5410.71	85.51	106.473	5001.45	80.3114	1.94201
2007-12-14	5585.33	5675.01	89.68	106.473	5245.77	84.2278	1.93191
2007-12-21	5781.35	5874.18	92.83	106.473	5429.87	87.1863	1.9247
2007-12-28	6247.56	6347.88	100.32	106.473	5867.74	94.221	1.90891
2008-01-04	6387.95	6490.52	102.57	107.751	5928.45	95.1919	1.90687
2008-01-11	6447.83	6551.36	103.53	107.751	5984.02	96.0828	1.90503
2008-01-18	6439.47	6542.87	103.4	107.751	5976.26	95.9622	1.90527
2008-01-25	6218.08	6317.93	99.85	107.751	5770.8	92.6675	1.91224
2008-02-01	5559.79	5649.07	89.28	110.552	5029.1	80.7582	1.94081
2008-02-05	5989.75	6085.93	96.18	110.552	5418.02	86.9996	1.92514
2008-02-15	6026.08	6122.85	96.77	110.552	5450.89	87.5332	1.92386
2008-02-22	6197.59	6297.11	99.52	110.552	5606.03	90.0207	1.91812
2008-02-29	6093.64	6191.49	97.85	110.552	5512	88.5101	1.92158
2008-03-07	6160.54	6259.73	99.19	109.778	5611.79	90.3547	1.91677
2008-03-14	5559.49	5649.01	89.52	109.778	5064.28	81.5461	1.93811
2008-03-21	5250.78	5336.08	85.3	109.778	4783.07	77.702	1.94649
2008-03-28	5108.67	5195.87	87.2	109.778	4653.62	79.4327	1.93042
2008-04-03	4542.33	4619.86	77.53	109.888	4133.59	70.5535	1.95634
2008-04-11	4819.37	4902.15	82.78	109.888	4385.7	75.3311	1.94038
2008-04-18	4271.14	4347.05	75.91	109.888	3886.8	69.0793	1.95156
2008-04-25	4674.03	4758.51	84.48	109.888	4253.44	76.8781	1.92424
2008-04-30	4858.35	4946.62	88.27	109.888	4421.18	80.3271	1.91381
2008-05-09	5002.72	5094.44	91.72	109.449	4570.84	83.8019	1.90302
2008-05-16	5082.69	5178.04	95.35	109.449	4643.9	87.1185	1.89004
2008-05-23	4802.46	4893.54	91.08	109.449	4387.87	83.2171	1.8968
2008-05-30	4720.16	4813.93	93.77	109.449	4312.67	85.6749	1.88051
2008-06-06	4584.39	4676.2	91.81	109.23	4197.02	84.0522	1.88249
2008-06-13	3870.51	3949.09	78.58	109.23	3543.46	71.9401	1.91141
2008-06-20	3645.17	3720.4	75.23	109.23	3337.16	68.8732	1.91691
2008-06-27	3681.19	3757.42	76.23	109.23	3370.13	69.7887	1.91326
2008-07-04	3818.52	3898.27	79.75	109.339	3492.37	72.9383	1.90188
2008-07-11	4068.72	4154.09	85.37	109.339	3721.2	78.0783	1.88672
2008-07-18	3933.7	4016.65	82.95	109.339	3597.71	75.865	1.89146
2008-07-25	4114.52	4201.4	86.88	109.339	3763.09	79.4593	1.88172
2008-08-01	4006.28	4090.88	84.6	109.23	3667.76	77.4515	1.88689
2008-08-08	3610.73	3686.97	76.24	109.23	3305.63	69.7979	1.90865
2008-08-15	3458.69	3531.73	73.04	109.23	3166.44	66.8683	1.91789
2008-08-22	3343.34	3413.94	70.6	109.23	3060.84	64.6345	1.92538
2008-08-29	3199.73	3267.3	67.57	109.23	2929.36	61.8605	1.93522
2008-09-05	2864.57	2925.06	60.49	109.23	2622.52	55.3787	1.96101
2008-09-12	2758.99	2817.82	58.83	109.23	2525.86	53.859	1.96528
2008-09-19	2824.15	2884.37	60.22	109.23	2585.52	55.1316	1.95966
2008-09-26	2838.74	2901.14	62.4	109.23	2598.87	57.1273	1.9437
2008-10-10	2444.54	2500.34	55.8	108.902	2244.72	51.2387	1.9602
2008-10-17	2238.99	2290.1	51.11	108.902	2055.97	46.9321	1.9821
2008-10-24	2299.92	2352.42	52.5	108.902	2111.92	48.2085	1.9753
2008-10-31	2201.02	2251.26	50.24	108.902	2021.1	46.1332	1.98651
2008-11-07	2177.54	2227.25	49.71	108.031	2015.67	46.0147	1.98715
2008-11-14	2516.84	2574.58	57.74	108.031	2329.74	53.4477	1.94875
2008-11-21	2517.59	2575.35	57.76	108.031	2330.44	53.4663	1.94866
2008-11-28	2574.03	2633.09	59.06	108.031	2382.68	54.6696	1.94336
2008-12-05	2884.66	2950.84	66.18	107.815	2675.57	61.3831	1.91685
2008-12-12	2790.85	2855.63	64.78	107.815	2588.56	60.0846	1.91878
2008-12-19	3036.57	3107.05	70.48	107.815	2816.47	65.3714	1.90026
2008-12-26	2867.15	2933.7	66.55	107.815	2659.33	61.7263	1.91278
2008-12-31	2863.99	2930.47	66.48	107.815	2656.4	61.6614	1.913
2009-01-09	3013.6	3083.55	69.95	108.785	2770.23	64.3011	1.90382
2009-01-16	3071.28	3142.57	71.29	108.785	2823.26	65.5329	1.89971
2009-01-23	3059.43	3130.44	71.01	108.785	2812.36	65.2755	1.90058
2009-02-06	3301.94	3378.58	76.64	108.785	3035.29	70.4509	1.88442
2009-02-13	3632.16	3716.47	84.31	108.785	3338.84	77.5015	1.86502
2009-02-20	3583.33	3666.5	83.17	108.785	3293.96	76.4535	1.86775
2009-02-27	3187.72	3261.71	73.99	108.785	2930.29	68.0149	1.8918
2009-03-06	3436.16	3515.92	79.76	108.459	3168.17	73.5395	1.87558
2009-03-13	3330.04	3407.34	77.3	108.459	3070.33	71.2714	1.882
2009-03-20	3588.39	3671.68	83.29	108.459	3308.53	76.7942	1.86686
2009-03-27	3712.68	3799.08	86.4	108.459	3423.13	79.6617	1.859
2009-04-03	3868.75	3960.88	92.13	108.242	3574.18	85.115	1.84102
2009-04-10	3973.58	4069.36	95.78	108.242	3671.02	88.4871	1.83103
2009-04-17	4081.76	4180.85	99.09	108.242	3770.97	91.5451	1.8232
2009-04-24	4039.21	4140.65	101.44	108.242	3731.66	93.7162	1.81148
2009-04-30	4030.4	4135.36	104.96	108.242	3723.52	96.9681	1.79749
2009-05-08	4204.58	4316.66	112.08	107.917	3896.12	103.858	1.78068
2009-05-15	4229.92	4343.27	113.35	107.917	3919.6	105.034	1.77766
2009-05-22	4175.68	4291.66	115.98	107.917	3869.34	107.471	1.76618
2009-05-27	4209.59	4334.34	124.75	107.917	3900.77	115.598	1.74078
2009-06-05	4271.27	4399.17	127.9	107.377	3977.81	119.113	1.73397
2009-06-12	4215.8	4344.08	128.28	107.377	3926.15	119.466	1.73016
2009-06-19	4347.79	4481.42	133.63	107.377	4049.07	124.449	1.7219
2009-06-26	4367.5	4502.24	134.74	107.377	4067.43	125.483	1.71988
2009-07-03	4446.81	4584.45	137.64	107.377	4141.29	128.183	1.71605
2009-07-10	4596.21	4738.81	142.6	107.377	4280.42	132.803	1.71038
2009-07-17	4688.12	4834.29	146.17	107.377	4366.02	136.127	1.7058
2009-07-24	4678.21	4824.69	146.48	107.377	4356.79	136.416	1.70464
2009-07-31	4766.9	4916.16	149.26	107.377	4439.39	139.005	1.70195
2009-08-07	4768.95	4918.28	149.33	107.914	4419.2	138.378	1.70258
2009-08-14	4433.96	4572.8	138.84	107.914	4108.78	128.658	1.71312
2009-08-21	4276.45	4410.36	133.91	107.914	3962.82	124.089	1.71846
2009-08-28	4361.23	4497.79	136.56	107.914	4041.38	126.545	1.71556
2009-09-04	4319.18	4454.42	135.24	108.346	3986.47	124.822	1.7176
2009-09-11	4583.03	4726.54	143.51	108.346	4230	132.455	1.70887
2009-09-18	4698.32	4845.44	147.12	108.346	4336.4	135.787	1.70528
2009-09-25	4503.67	4644.69	141.02	108.346	4156.75	130.157	1.71143
2009-09-30	4436.65	4576.18	139.53	108.346	4094.89	128.782	1.71208
2009-10-09	4663.35	4810.02	146.67	108.238	4308.44	135.507	1.70468
2009-10-16	4685.35	4832.71	147.36	108.238	4328.76	136.145	1.70401
2009-10-23	4845.75	4998.16	152.41	108.238	4476.95	140.811	1.69921
2009-10-30	4792.93	4943.67	150.74	108.238	4428.15	139.268	1.70078
2009-11-06	5131.4	5292.79	161.39	108.562	4726.69	148.661	1.69163
2009-11-13	5322.96	5490.37	167.41	108.562	4903.14	154.206	1.68661
2009-11-20	5521.6	5695.26	173.66	108.562	5086.11	159.963	1.68165
2009-11-27	5174.46	5337.21	162.75	108.562	4766.35	149.914	1.69047
2009-12-04	5503.97	5677.08	173.11	109.648	5019.67	157.878	1.68341
2009-12-11	5531.41	5705.38	173.97	109.648	5044.7	158.662	1.68274
2009-12-18	5207.23	5371	163.77	109.648	4749.04	149.36	1.69099
2009-12-25	5448.97	5620.35	171.38	109.648	4969.51	156.3	1.68477
2009-12-31	5631.76	5808.88	177.12	109.648	5136.22	161.535	1.68034
2010-01-08	5582.58	5758.16	175.58	110.306	5061	159.176	1.68231
2010-01-15	5867.64	6052.19	184.55	110.306	5319.43	167.308	1.67566
2010-01-22	5546.07	5720.5	174.43	110.306	5027.9	158.133	1.6832
2010-01-29	5437.43	5608.44	171.01	110.306	4929.41	155.033	1.68588
2010-02-05	5269.25	5434.97	165.72	111.63	4720.3	148.455	1.69183
2010-02-12	5436.52	5607.5	170.98	111.63	4870.15	153.167	1.68753
2010-02-26	5660.49	5838.52	178.03	111.63	5070.78	159.483	1.68205
2010-03-05	5604.17	5780.43	176.26	110.848	5055.72	159.01	1.68245
2010-03-12	5489.16	5662.15	172.99	110.848	4951.96	156.06	1.68458
2010-03-19	5652.58	5830.72	178.14	110.848	5099.39	160.706	1.68063
2010-03-26	5700.08	5880.26	180.18	110.848	5142.24	162.547	1.67851
2010-04-02	5945.9	6133.92	188.02	111.07	5353.3	169.281	1.67307
2010-04-09	6092.07	6285.75	193.68	111.07	5484.9	174.377	1.66816
2010-04-16	6045.68	6240.71	195.03	111.07	5443.14	175.592	1.66444
2010-04-23	6047.32	6243.83	196.51	111.07	5444.61	176.925	1.66206
2010-04-30	5602.97	5785.88	182.91	111.07	5044.55	164.68	1.67047
2010-05-07	5471.12	5651.62	180.5	110.959	4930.77	162.673	1.67001
2010-05-14	5296.1	5479.87	183.77	110.959	4773.04	165.62	1.65778
2010-05-21	5218.36	5403.97	185.61	110.959	4702.97	167.278	1.65166
2010-05-28	5450.84	5650.96	200.12	110.959	4912.49	180.355	1.63612
2010-06-04	5365.16	5563.79	198.63	110.293	4864.46	180.093	1.63469
2010-06-11	5514.79	5721.51	206.72	110.293	5000.13	187.428	1.62747
2010-06-18	5198.09	5393.45	195.36	110.293	4712.98	177.128	1.63382
2010-06-25	5263.88	5461.71	197.83	110.293	4772.63	179.368	1.63229
2010-07-02	4740.16	4918.9	178.74	110.734	4280.67	161.414	1.64475
2010-07-09	5043.2	5234.72	191.52	110.734	4554.33	172.955	1.63473
2010-07-16	4924.29	5111.55	187.26	110.734	4446.95	169.108	1.63725
2010-07-23	5287.15	5488.58	201.43	110.734	4774.63	181.904	1.62796
2010-07-30	5495.76	5710.48	214.72	110.734	4963.02	193.906	1.61556
2010-08-06	5703.75	5926.6	222.85	111.399	5120.13	200.047	1.61194
2010-08-13	5717.66	5941.06	223.4	111.399	5132.62	200.541	1.61165
2010-08-20	5809.47	6036.45	226.98	111.399	5215.03	203.755	1.60982
2010-08-27	5950.34	6182.83	232.49	111.399	5341.49	208.701	1.60708
2010-09-03	6216.16	6459.04	242.88	112.067	5546.83	216.728	1.60282
2010-09-10	6307.39	6553.82	246.43	112.067	5628.23	219.895	1.60121
2010-09-17	6209.3	6451.9	242.6	112.067	5540.71	216.478	1.60296
2010-09-21	6169.18	6410.93	241.75	112.067	5504.91	215.719	1.6028
2010-09-30	6332.36	6580.51	248.15	112.067	5650.51	221.43	1.59988
2010-10-08	6492.47	6746.89	254.42	112.851	5753.11	225.447	1.59789
2010-10-15	6348.84	6597.63	248.79	112.851	5625.84	220.458	1.60037
2010-10-22	6665.05	6926.24	261.19	112.851	5906.04	231.446	1.595
2010-10-29	6942.16	7214.2	272.04	112.851	6151.59	241.06	1.59059
2010-11-05	7159.76	7440.34	280.58	114.093	6275.38	245.923	1.58844
2010-11-12	6871.39	7140.66	269.27	114.093	6022.63	236.01	1.59288
2010-11-19	6898.24	7168.56	270.32	114.093	6046.17	236.93	1.59246
2010-11-26	7098.78	7376.96	278.18	114.093	6221.94	243.819	1.58937
2010-12-03	6878.84	7148.4	269.56	114.663	5999.17	235.088	1.5933
2010-12-10	6918.15	7189.63	271.48	114.663	6033.45	236.763	1.59228
2010-12-17	7120.57	7400	279.43	114.663	6209.98	243.696	1.58916
2010-12-24	6764.16	7029.6	265.44	114.663	5899.15	231.495	1.59472
2010-12-31	6828.98	7096.96	267.98	114.663	5955.68	233.71	1.59369
2011-01-07	6770.15	7035.82	265.67	115.81	5845.92	229.402	1.59572
2011-01-14	6434.86	6687.38	252.52	115.81	5556.4	218.047	1.60133
2011-01-21	6101.09	6340.51	239.42	115.81	5268.19	206.735	1.60734
2011-01-28	6121.61	6361.83	240.22	115.81	5285.91	207.426	1.60697
2011-02-01	6196.81	6439.98	243.17	117.2	5287.4	207.484	1.60693
2011-02-11	6397.45	6648.5	251.05	117.2	5458.59	214.207	1.60332
2011-02-18	6565.29	6822.93	257.64	117.2	5601.8	219.83	1.60042
2011-02-25	6661.01	6922.4	261.39	117.2	5683.47	223.03	1.59882
2011-03-04	6633.43	6894.37	260.94	116.965	5671.28	223.092	1.59834
2011-03-11	6712.64	6976.7	264.06	116.965	5739.01	225.759	1.59703
2011-03-18	6734.26	6999.59	265.33	116.965	5757.49	226.845	1.59621
2011-03-25	6743.76	7009.53	265.77	116.965	5765.61	227.221	1.59598
2011-04-01	6456.6	6711.34	254.74	117.082	5514.59	217.574	1.60057
2011-04-08	6514.46	6771.49	257.03	117.082	5564.01	219.53	1.59957
2011-04-15	6433.8	6687.64	253.84	117.082	5495.11	216.805	1.60097
2011-04-22	6371.27	6624.39	253.12	117.082	5441.71	216.19	1.6
2011-04-29	6050.05	6292.91	242.86	117.082	5167.35	207.427	1.60271
2011-05-06	6054.76	6303.6	248.84	117.199	5166.21	212.322	1.59569
2011-05-13	6016.5	6274.67	258.17	117.199	5133.56	220.283	1.58363
2011-05-20	6019.85	6282.49	262.64	117.199	5136.42	224.097	1.57871
2011-05-27	5532.42	5780.77	248.35	117.199	4720.52	211.904	1.57944
2011-06-03	5651.45	5906.59	255.14	117.551	4807.66	217.046	1.5758
2011-06-10	5604.16	5862.32	258.16	117.551	4767.43	219.616	1.5708
2011-06-17	5439.38	5693.38	254	117.551	4627.26	216.077	1.57
2011-06-24	5678.89	5944.37	265.48	117.551	4831.01	225.843	1.56514
2011-07-01	5838.92	6113.24	274.32	118.139	4942.43	232.202	1.56135
2011-07-08	6039.1	6322.83	283.73	118.139	5111.88	240.167	1.55789
2011-07-15	6177.97	6469.62	291.65	118.139	5229.42	246.871	1.55423
2011-07-22	6082.83	6369.99	287.16	118.139	5148.89	243.07	1.5558
2011-07-29	5878.68	6156.2	277.52	118.139	4976.09	234.91	1.55927
2011-08-05	5837.37	6112.94	275.57	118.493	4926.34	232.562	1.56031
2011-08-12	5858.94	6135.52	276.58	118.493	4944.54	233.415	1.55994
2011-08-19	5689.69	5958.28	268.59	118.493	4801.71	226.672	1.56296
2011-08-26	5803.5	6082.81	279.31	118.493	4897.76	235.719	1.55539
2011-09-02	5585.16	5853.96	268.8	119.085	4690.04	225.72	1.55983
2011-09-09	5441.76	5703.66	261.9	119.085	4569.62	219.926	1.56253
2011-09-16	5409.37	5669.71	260.34	119.085	4542.43	218.616	1.56316
2011-09-23	5254.57	5508.95	254.38	119.085	4412.44	213.611	1.56449
2011-09-30	4990.43	5233.86	243.43	119.085	4190.63	204.416	1.56774
2011-10-14	5125.46	5375.48	250.02	119.205	4299.72	209.74	1.565
2011-10-21	4761.56	4993.83	232.27	119.205	3994.44	194.85	1.57289
2011-10-28	5139.69	5390.4	250.71	119.205	4311.65	210.319	1.56472
2011-11-04	5320.97	5580.53	259.56	118.966	4472.67	218.18	1.56086
2011-11-11	5234.94	5490.3	255.36	118.966	4400.36	214.649	1.56257
2011-11-18	5086.41	5334.52	248.11	118.966	4275.51	208.555	1.56561
2011-11-25	5025.69	5270.84	245.15	118.966	4224.47	206.067	1.56688
2011-12-02	4907.52	5146.91	239.39	119.323	4112.8	200.623	1.56974
2011-12-09	4719.58	4949.8	230.22	119.323	3955.3	192.938	1.57397
2011-12-16	4508.06	4727.96	219.9	119.323	3778.03	184.29	1.57902
2011-12-23	4350.94	4563.18	212.24	119.323	3646.35	177.87	1.58298
2011-12-30	4295.86	4505.41	209.55	119.323	3600.19	175.616	1.58442
2012-01-06	4042.32	4239.51	197.19	121.113	3337.65	162.815	1.5931
2012-01-13	4146.57	4348.84	202.27	121.113	3423.72	167.009	1.59015
2012-01-20	4210.46	4415.85	205.39	121.113	3476.47	169.586	1.58839
2012-02-03	4330.39	4541.62	211.23	120.992	3579.08	174.582	1.58509
2012-02-10	4460.05	4677.61	217.56	120.992	3686.24	179.814	1.58176
2012-02-17	4517.57	4737.93	220.36	120.992	3733.78	182.128	1.58033
2012-02-24	4772.9	5005.72	232.82	120.992	3944.81	192.426	1.57426
2012-03-02	4794.9	5028.79	233.89	121.234	3955.09	192.925	1.57398
2012-03-09	4902.87	5142.03	239.16	121.234	4044.15	197.272	1.57156
2012-03-16	4895.38	5134.17	238.79	121.234	4037.97	196.967	1.57173
2012-03-23	4688.38	4917.07	228.69	121.234	3867.22	188.636	1.57645
2012-03-30	4413.17	4628.44	215.27	121.234	3640.21	177.566	1.58317
2012-04-06	4568	4790.83	222.83	121.113	3771.7	183.986	1.5792
2012-04-13	4653.08	4880.46	227.38	121.113	3841.95	187.743	1.57662
2012-04-20	4718.94	4952.09	233.15	121.113	3896.33	192.507	1.57178
2012-04-27	4595.57	4826.73	231.16	121.113	3794.46	190.864	1.5693
2012-05-04	4734.07	4973.31	239.24	120.749	3920.58	198.13	1.5644
2012-05-11	4690.38	4929.85	239.47	120.749	3884.4	198.32	1.56236
2012-05-18	4578.22	4813.64	235.42	120.749	3791.51	194.966	1.56283
2012-05-25	4523.63	4760.09	236.46	120.749	3746.3	195.827	1.55925
2012-06-01	4685.31	4942.13	256.82	120.025	3903.62	213.973	1.54117
2012-06-08	4509.49	4766.33	256.84	120.025	3757.13	213.989	1.53402
2012-06-15	4634.76	4903.58	268.82	120.025	3861.5	223.971	1.52616
2012-06-21	4559.59	4825.9	266.31	120.025	3798.88	221.879	1.52578
2012-06-29	4477.79	4739.73	261.94	120.025	3730.72	218.238	1.5271
2012-07-06	4568.34	4836.32	267.98	120.145	3802.36	223.048	1.52447
2012-07-13	4541.21	4810	268.79	120.145	3779.78	223.722	1.52252
2012-07-20	4355.22	4614.83	259.61	120.145	3624.98	216.081	1.52458
2012-07-27	4289.4	4545.26	255.86	120.145	3570.19	212.96	1.52588
2012-08-03	4288.85	4544.69	255.84	120.866	3548.45	211.673	1.52646
2012-08-10	4484.8	4752.32	267.52	120.866	3710.57	221.337	1.52211
2012-08-17	4313.29	4571.37	258.08	120.866	3568.67	213.526	1.52504
2012-08-24	4278.33	4534.32	255.99	120.866	3539.74	211.797	1.52584
2012-08-31	4137.8	4385.93	248.13	120.866	3423.47	205.294	1.5285
2012-09-07	4421.37	4686.5	265.13	121.228	3647.15	218.703	1.5223
2012-09-14	4401.45	4665.39	263.94	121.228	3630.71	217.722	1.52273
2012-09-21	4136.49	4384.69	248.2	121.228	3412.15	204.738	1.52866
2012-09-28	4264.83	4520.74	255.91	121.228	3518.02	211.098	1.52563
2012-10-12	4310.06	4568.68	258.62	121.107	3558.89	213.547	1.5245
2012-10-19	4361.85	4623.66	261.81	121.107	3601.65	216.181	1.52325
2012-10-26	4161.01	4410.76	249.75	121.107	3435.81	206.223	1.52788
2012-11-02	4237.02	4491.34	254.32	121.228	3495.08	209.786	1.52618
2012-11-09	4054.25	4297.59	243.34	121.228	3344.32	200.729	1.53057
2012-11-16	3906.7	4141.67	234.97	121.228	3222.6	193.825	1.5337
2012-11-23	3878.38	4111.64	233.26	121.228	3199.24	192.414	1.53445
2012-11-30	3678.21	3899.44	221.23	121.228	3034.12	182.491	1.53988
2012-12-07	3826.26	4056.39	230.13	122.198	3131.2	188.326	1.53664
2012-12-14	3962.54	4200.86	238.32	122.198	3242.72	195.028	1.53308
2012-12-21	3993.13	4233.3	240.17	122.198	3267.76	196.542	1.5323
2012-12-28	4191.09	4443.16	252.07	122.198	3429.76	206.28	1.52747
2013-01-04	4172.74	4423.71	250.97	123.42	3380.93	203.346	1.52889
2013-01-11	4272.7	4529.67	256.97	123.42	3461.92	208.208	1.52656
2013-01-18	4566.37	4841.01	274.64	123.42	3699.87	222.525	1.52007
2013-01-25	4399.36	4663.95	264.59	123.42	3564.55	214.382	1.52369
2013-02-01	4499.35	4769.96	270.61	124.778	3605.9	216.874	1.52256
2013-02-08	4680.38	4961.88	281.5	124.778	3750.98	225.602	1.51875
2013-02-22	4599.5	4876.14	276.64	124.778	3686.16	221.707	1.52042
2013-03-01	4706.83	4989.92	283.09	123.655	3806.44	228.936	1.51735
2013-03-08	4647.4	4926.91	279.51	123.655	3758.37	226.041	1.51857
2013-03-15	4578.31	4853.67	275.36	123.655	3702.5	222.685	1.52
2013-03-22	4723.53	5009.42	285.89	123.655	3819.94	231.201	1.51526
2013-03-29	4614.6	4893.9	279.3	123.655	3731.85	225.871	1.51747
2013-04-03	4478.41	4750.25	271.84	123.902	3614.48	219.4	1.51973
2013-04-12	4497.9	4770.92	273.02	123.902	3630.21	220.352	1.51931
2013-04-19	4658.77	4942.19	283.42	123.902	3760.05	228.746	1.51533
2013-04-26	4481.2	4755.85	274.65	123.902	3616.73	221.667	1.51695
2013-05-03	4594.76	4876.36	281.6	123.158	3730.77	228.649	1.51401
2013-05-10	4750.96	5044.32	293.36	123.158	3857.6	238.197	1.5088
2013-05-17	4935.78	5241.54	305.76	123.158	4007.67	248.266	1.50439
2013-05-24	5157.08	5483.15	326.07	123.158	4187.36	264.757	1.49491
2013-05-31	5131.98	5463.14	331.16	123.158	4166.97	268.889	1.4899
2013-06-07	4843.13	5165	321.87	123.158	3932.44	261.346	1.48711
2013-06-14	4857.52	5180.35	322.83	123.158	3944.12	262.126	1.48685
2013-06-21	4674.72	4986.36	311.64	123.158	3795.7	253.04	1.48939
2013-06-28	4456.56	4755.26	298.7	123.158	3618.56	242.533	1.49219
2013-07-05	4650.12	4962.74	312.62	123.282	3771.95	253.582	1.48768
2013-07-12	4691.33	5012.43	321.1	123.282	3805.38	260.461	1.48211
2013-07-19	4680.66	5002.02	321.36	123.282	3796.72	260.672	1.48149
2013-07-26	4782.7	5111.07	328.37	123.282	3879.49	266.358	1.47962
2013-08-02	4825.27	5156.56	331.29	123.898	3894.55	267.389	1.47929
2013-08-09	4964.26	5305.1	340.84	123.898	4006.73	275.097	1.47686
2013-08-16	4808.74	5138.9	330.16	123.898	3881.21	266.477	1.47958
2013-08-23	4951.9	5292.94	341.04	123.898	3996.76	275.259	1.47627
2013-08-30	4861.34	5196.14	334.8	123.898	3923.66	270.222	1.47784
2013-09-06	5014.07	5359.39	345.32	124.889	4014.82	276.501	1.47589
2013-09-13	5030.85	5377.78	346.93	124.889	4028.25	277.79	1.47526
2013-09-18	5050.7	5398.99	348.29	124.889	4044.15	278.879	1.47493
2013-09-27	5164.75	5521.05	356.3	124.889	4135.47	285.293	1.47295
2013-09-30	5234.51	5595.62	361.11	124.889	4191.32	289.144	1.47183
2013-10-11	5349.93	5719.01	369.08	125.014	4279.46	295.231	1.4701
2013-10-18	5255.55	5618.12	362.57	125.014	4203.97	290.023	1.47158
2013-10-25	5011.1	5356.8	345.7	125.014	4008.43	276.529	1.47558
2013-11-01	4864.49	5200.08	335.59	124.889	3895.05	268.711	1.47801
2013-11-08	4788	5118.31	330.31	124.889	3833.8	264.483	1.47937
2013-11-15	4918.33	5257.63	339.3	124.889	3938.16	271.681	1.47708
2013-11-22	5001.69	5346.75	345.06	124.889	4004.91	276.293	1.47564
2013-11-29	5121.59	5474.92	353.33	124.889	4100.91	282.915	1.47365
2013-12-06	4994.73	5339.3	344.57	125.264	3987.37	275.076	1.47602
2013-12-13	5052.44	5400.99	348.55	125.264	4033.44	278.253	1.47505
2013-12-20	4879.13	5215.73	336.6	125.264	3895.09	268.713	1.47801
2013-12-27	4946.53	5287.77	341.24	125.264	3948.89	272.417	1.47685
2014-01-03	5068.63	5418.3	349.67	126.516	4006.3	276.383	1.47562
2014-01-10	4860.31	5195.61	335.3	126.516	3841.65	265.025	1.4792
2014-01-17	4866.13	5201.82	335.69	126.516	3846.25	265.333	1.4791
2014-01-24	5103.42	5455.49	352.07	126.516	4033.8	278.28	1.47504
2014-01-30	5030.2	5377.22	347.02	126.516	3975.93	274.289	1.47626
2014-02-07	5111.62	5464.25	352.63	127.149	4020.18	277.336	1.47533
2014-02-14	5330.34	5698.07	367.73	127.149	4192.2	289.212	1.47181
2014-02-21	5280.11	5644.37	364.26	127.149	4152.7	286.483	1.4726
2014-02-28	5029.2	5376.32	347.12	127.149	3955.36	273.003	1.47658
2014-03-07	4995.11	5339.88	344.77	126.513	3948.29	272.517	1.47673
2014-03-14	4834.75	5168.46	333.71	126.513	3821.54	263.775	1.47951
2014-03-21	4801.26	5132.65	331.39	126.513	3795.07	261.941	1.48011
2014-03-28	4610.32	4928.54	318.22	126.513	3644.14	251.531	1.48363
2014-04-04	4761.04	5089.76	328.72	126.134	3774.6	260.612	1.4805
2014-04-11	4830.51	5164.03	333.52	126.134	3829.68	264.418	1.47925
2014-04-18	4824.03	5158.18	334.15	126.134	3824.54	264.917	1.4785
2014-04-25	4584.17	4902.86	318.69	126.134	3634.38	252.661	1.48195
2014-04-30	4552.27	4869.77	317.5	126.134	3609.08	251.717	1.48169
2014-05-09	4496.46	4813.05	316.59	126.26	3561.28	250.745	1.48031
2014-05-16	4499.78	4822.07	322.29	126.26	3563.91	255.259	1.47568
2014-05-23	4584.83	4915.38	330.55	126.26	3631.27	261.802	1.47233
2014-05-30	4651.8	4989.41	337.61	126.26	3684.31	267.393	1.46936
2014-06-06	4652.06	4994.44	342.38	126.134	3688.2	271.443	1.46561
2014-06-13	4745.71	5097.42	351.71	126.134	3762.45	278.839	1.46215
2014-06-20	4631.57	4982.84	351.27	126.134	3671.96	278.491	1.45815
2014-06-27	4740.34	5100.08	359.74	126.134	3758.19	285.206	1.45611
2014-07-04	4845.65	5215.21	369.56	126.26	3837.85	292.698	1.45315
2014-07-11	4712.54	5077.96	365.42	126.26	3732.42	289.419	1.45113
2014-07-18	4669.83	5033.22	363.39	126.26	3698.59	287.812	1.45095
2014-07-25	4713.95	5080.77	366.82	126.26	3733.54	290.528	1.4502
2014-08-01	4889.85	5270.36	380.51	126.512	3865.12	300.77	1.44747
2014-08-08	4994.17	5382.8	388.63	126.512	3947.58	307.188	1.44582
2014-08-15	5106.48	5503.99	397.51	126.512	4036.36	314.207	1.444
2014-08-22	5257.88	5667.18	409.3	126.512	4156.03	323.526	1.44176
2014-08-29	5203.03	5608.05	405.02	126.512	4112.67	320.143	1.44257
2014-09-05	5449.02	5873.2	424.18	127.145	4285.68	333.62	1.43942
2014-09-12	5510.35	5939.3	428.95	127.145	4333.92	337.371	1.43858
2014-09-19	5440.26	5863.75	423.49	127.145	4278.79	333.077	1.43955
2014-09-26	5509.83	5939.01	429.18	127.145	4333.51	337.552	1.43843
2014-09-30	5604.8	6041.39	436.59	127.145	4408.2	343.38	1.43714
2014-10-10	5640.93	6080.33	439.4	127.145	4436.62	345.59	1.43666
2014-10-17	5479.35	5906.16	426.81	127.145	4309.54	335.688	1.43884
2014-10-24	5410.86	5832.33	421.47	127.145	4255.67	331.488	1.4398
2014-10-31	5557.58	5991.23	433.65	127.145	4371.07	341.068	1.43735
2014-11-07	5495.87	5924.71	428.84	126.89	4331.19	337.961	1.43804
2014-11-14	5324.23	5739.67	415.44	126.89	4195.93	327.401	1.44044
2014-11-21	5425.35	5848.69	423.34	126.89	4275.62	333.626	1.43901
2014-11-28	5587.2	6023.16	435.96	126.89	4403.17	343.572	1.43681
2014-12-05	5697.71	6142.31	444.6	127.271	4476.83	349.333	1.43556
2014-12-12	5778.59	6229.5	450.91	127.271	4540.38	354.291	1.43451
2014-12-19	5668.15	6110.43	442.28	127.271	4453.6	347.51	1.43595
2014-12-26	5565.61	5999.9	434.29	127.271	4373.04	341.232	1.43731
2014-12-31	5461.19	5887.33	426.14	127.271	4290.99	334.829	1.43874
2015-01-09	5667.03	6109.23	442.2	127.653	4439.41	346.408	1.43619
2015-01-16	5890.85	6350.51	459.66	127.653	4614.74	360.086	1.43332
2015-01-23	6056.4	6528.97	472.57	127.653	4744.43	370.199	1.43129
2015-01-30	6046.61	6518.66	472.05	127.653	4736.76	369.792	1.43129
2015-02-06	6025.35	6495.74	470.39	129.185	4664.13	364.122	1.43242
2015-02-13	6358.96	6855.4	496.44	129.185	4922.38	384.287	1.4285
2015-02-17	6568.07	7080.83	512.76	129.185	5084.25	396.92	1.42618
2015-02-27	6630.63	7148.28	517.65	129.185	5132.67	400.705	1.42551
2015-03-06	6640.89	7159.34	518.45	128.539	5166.45	403.341	1.42504
2015-03-13	6932.04	7473.22	541.18	128.539	5392.95	421.025	1.42202
2015-03-20	7423.81	8003.37	579.56	128.539	5775.54	450.883	1.4173
2015-03-27	7877.51	8492.5	614.99	128.539	6128.51	478.447	1.41328
2015-04-03	8476.14	9137.86	661.72	128.282	6607.44	515.833	1.4083
2015-04-10	8519.19	9184.45	665.26	128.282	6641	518.593	1.40791
2015-04-17	8442.21	9105.64	663.43	128.282	6580.99	517.166	1.40708
2015-04-24	8889.79	9591.39	701.6	128.282	6929.89	546.921	1.40279
2015-04-30	8777.18	9470.43	693.25	128.282	6842.11	540.412	1.40343
2015-05-08	8937.74	9645.33	707.59	128.025	6981.24	552.696	1.40162
2015-05-15	9632.98	10400.1	767.17	128.025	7524.29	599.234	1.39562
2015-05-22	10929.2	11800.4	871.16	128.025	8536.76	680.46	1.38778
2015-05-29	10972.1	11852.7	880.61	128.025	8570.27	687.841	1.38608
2015-06-05	11718.2	12662.3	944.09	128.025	9153.04	737.425	1.38143
2015-06-12	11996.5	12966.1	969.55	128.025	9370.44	757.312	1.37943
2015-06-19	10273.5	11111.2	837.64	128.025	8024.62	654.278	1.38663
2015-06-26	9306.02	10066.4	760.38	128.025	7268.9	593.93	1.39215
2015-07-03	8068.07	8731.41	663.34	128.409	6283.09	516.583	1.39992
2015-07-10	8001.47	8661.16	659.69	128.409	6231.22	513.74	1.39983
2015-07-17	8742.15	9468.1	725.95	128.409	6808.04	565.341	1.39266
2015-07-24	9075.25	9829.38	754.13	128.409	7067.44	587.286	1.3902
2015-07-31	8336.12	9028.83	692.71	128.409	6491.84	539.455	1.39547
2015-08-07	8605.33	9320.41	715.08	129.051	6668.15	554.105	1.3938
2015-08-14	9043.35	9794.83	751.48	129.051	7007.56	582.311	1.39072
2015-08-21	8009.03	8674.81	665.78	129.051	6206.08	515.903	1.39824
2015-08-28	7293.46	7899.76	606.3	129.051	5651.6	469.813	1.4043
2015-09-02	6849.94	7419.37	569.43	129.18	5302.62	440.802	1.40853
2015-09-11	7094.41	7684.16	589.75	129.18	5491.86	456.532	1.40619
2015-09-18	6615.4	7165.34	549.94	129.18	5121.06	425.715	1.41088
2015-09-25	6708.31	7265.96	557.65	129.18	5192.98	431.683	1.40994
2015-09-30	6779.7	7343.3	563.6	129.18	5248.24	436.289	1.40922
2015-10-09	7133.52	7726.52	593	128.793	5538.76	460.429	1.40563
2015-10-16	7710.47	8351.43	640.96	128.793	5986.72	497.667	1.40055
2015-10-23	7823.71	8474.08	650.37	128.793	6074.65	504.974	1.39961
2015-10-30	7795.92	8443.99	648.07	128.793	6053.07	503.188	1.39983
2015-11-06	8265.5	8952.6	687.1	128.793	6417.67	533.492	1.39611
2015-11-13	8345.63	9039.4	693.77	128.793	6479.89	538.671	1.3955
2015-11-20	8580.42	9293.7	713.28	128.793	6662.19	553.82	1.39377
2015-11-27	8096.45	8769.5	673.05	128.793	6286.41	522.583	1.39742
2015-12-04	8235.21	8919.79	684.58	129.437	6362.34	528.891	1.39666
2015-12-11	8082.69	8754.59	671.9	129.437	6244.51	519.095	1.39785
2015-12-18	8478.87	9183.71	704.84	129.437	6550.59	544.544	1.39482
2015-12-25	8565.72	9277.78	712.06	129.437	6617.69	550.122	1.39418
2015-12-31	8393.83	9091.6	697.77	129.437	6484.89	539.082	1.39546
2016-01-08	7200.3	7798.85	598.55	130.084	5535.12	460.126	1.40567
2016-01-15	6632.11	7183.44	551.33	130.084	5098.33	423.826	1.41118
2016-01-22	6700.96	7258.01	557.05	130.084	5151.26	428.223	1.41048
2016-01-29	6272.91	6794.37	521.46	130.084	4822.2	400.864	1.415
2016-02-05	6399.22	6931.18	531.96	132.165	4841.83	402.496	1.41472
2016-02-19	6714.98	7273.19	558.21	132.165	5080.74	422.357	1.41142
2016-02-26	6304.22	6828.28	524.06	132.165	4769.95	396.519	1.41576
2016-03-04	6261.24	6781.74	520.5	131.637	4756.46	395.407	1.41595
2016-03-11	6140.84	6651.33	510.49	131.637	4664.99	387.802	1.41731
2016-03-18	6632.24	7183.57	551.33	131.637	5038.29	418.827	1.41199
2016-03-25	6812.94	7379.3	566.36	131.637	5175.56	430.245	1.41016
2016-04-01	6799.11	7364.59	565.48	131.373	5175.41	430.437	1.41005
2016-04-08	6830.38	7398.46	568.08	131.373	5199.21	432.416	1.40974
2016-04-15	7011.92	7595.33	583.41	131.373	5337.4	444.085	1.40789
2016-04-22	6611.61	7162.33	550.72	131.373	5032.69	419.202	1.41159
2016-04-29	6616.83	7170.91	554.08	131.373	5036.66	421.76	1.41031
2016-05-06	6563.62	7115.79	552.17	130.717	5021.26	422.418	1.40943
2016-05-13	6398.49	6938.13	539.64	130.717	4894.94	412.832	1.41058
2016-05-20	6433.56	6983.14	549.58	130.717	4921.77	420.437	1.40722
2016-05-27	6420.72	6972.83	552.11	130.717	4911.94	422.372	1.40582
2016-06-03	6802.3	7392.01	589.71	130.586	5209.07	451.588	1.40005
2016-06-08	6809.42	7402.48	593.06	130.586	5214.52	454.154	1.39892
2016-06-17	6720.07	7315.71	595.64	130.586	5146.1	456.129	1.39577
2016-06-24	6658.7	7257.85	599.15	130.586	5099.1	458.817	1.39294
2016-07-01	6875.68	7497.06	621.38	130.847	5254.75	474.891	1.39003
2016-07-08	6987.7	7620.05	632.35	130.847	5340.36	483.274	1.38871
2016-07-15	7093.01	7740.83	647.82	130.847	5420.84	495.097	1.38571
2016-07-22	7002.72	7643.92	641.2	130.847	5351.84	490.038	1.38594
2016-07-29	6736.08	7352.87	616.79	130.847	5148.06	471.383	1.38837
2016-08-05	6729.82	7346.04	616.22	130.978	5138.14	470.477	1.38849
2016-08-12	6829.87	7459.48	629.61	130.978	5214.52	480.7	1.38605
2016-08-19	7021.19	7668.44	647.25	130.978	5360.59	494.168	1.38433
2016-08-26	6942.08	7582.04	639.96	130.978	5300.2	488.602	1.38503
2016-09-02	6872.16	7505.68	633.52	131.895	5210.34	480.323	1.3861
2016-09-09	6935.74	7575.12	639.38	131.895	5258.55	484.766	1.38552
2016-09-14	6726.92	7347.05	620.13	131.895	5100.22	470.171	1.38744
2016-09-23	6822.03	7450.92	628.89	131.895	5172.33	476.812	1.38656
2016-09-30	6783.59	7408.94	625.35	131.895	5143.19	474.128	1.38691
2016-10-14	6931.37	7570.34	638.97	131.763	5260.49	484.94	1.3855
2016-10-21	6948.87	7589.45	640.58	131.763	5273.77	486.162	1.38535
2016-10-28	6911.97	7549.16	637.19	131.763	5245.77	483.589	1.38567
2016-11-04	6895.16	7530.79	635.63	131.895	5227.78	481.923	1.38589
2016-11-11	6941.25	7581.13	639.88	131.895	5262.73	485.145	1.38548
2016-11-18	6928.97	7567.72	638.75	131.895	5253.42	484.288	1.38559
2016-11-25	6921.69	7559.77	638.08	131.895	5247.9	483.781	1.38565
2016-12-02	6858.43	7490.68	632.25	132.158	5189.56	478.404	1.38635
2016-12-09	6831.71	7461.5	629.79	132.158	5169.34	476.542	1.38659
2016-12-16	6543.18	7147.44	604.26	132.158	4951.02	457.224	1.38892
2016-12-23	6497.71	7097.77	600.06	132.158	4916.61	454.046	1.38936
2016-12-30	6472.23	7069.94	597.71	132.158	4897.33	452.268	1.38961
2017-01-06	6520.05	7122.16	602.11	133.48	4884.67	451.087	1.38978
2017-01-13	6324.51	6908.57	584.06	133.48	4738.17	437.564	1.39173
2017-01-20	6265.49	6844.1	578.61	133.48	4693.96	433.481	1.39233
2017-01-26	6341.38	6927	585.62	133.48	4750.81	438.733	1.39156
2017-02-03	6335.56	6920.64	585.08	133.213	4755.96	439.207	1.39149
2017-02-10	6442.28	7037.21	594.93	133.213	4836.08	446.601	1.39042
2017-02-17	6465.45	7062.53	597.08	133.213	4853.47	448.215	1.39018
2017-02-24	6635.27	7248.03	612.76	133.213	4980.95	459.985	1.38853
2017-03-03	6679.28	7296.1	616.82	132.813	5029.07	464.426	1.38793
2017-03-10	6718.11	7338.52	620.41	132.813	5058.31	467.129	1.38756
2017-03-17	6759.8	7384.06	624.26	132.813	5089.7	470.028	1.38717
2017-03-24	6861.22	7494.85	633.63	132.813	5166.06	477.083	1.38623
2017-03-31	6745.68	7368.64	622.96	132.813	5079.07	469.049	1.3873
2017-04-07	6882.71	7518.32	635.61	132.946	5177.07	478.096	1.3861
2017-04-14	6774.89	7400.54	625.65	132.946	5095.97	470.604	1.38709
2017-04-21	6691.46	7310.79	619.33	132.946	5033.21	465.85	1.38737
2017-04-28	6640.18	7255.54	615.36	132.946	4994.64	462.864	1.38757
2017-05-05	6493.18	7094.91	601.73	132.813	4888.96	453.065	1.38893
2017-05-12	6403.11	7001.56	598.45	132.813	4821.14	450.595	1.38788
2017-05-19	6496.08	7110.1	614.02	132.813	4891.14	462.319	1.38442
2017-05-26	6442.21	7056.16	613.95	132.813	4850.58	462.266	1.38309
2017-06-02	6420.93	7033.84	612.91	132.548	4844.25	462.408	1.38281
2017-06-09	6695.29	7343.32	648.03	132.548	5051.24	488.904	1.37713
2017-06-16	6704.95	7366.02	661.07	132.548	5058.52	498.742	1.37294
2017-06-23	6823.53	7498.07	674.54	132.548	5147.99	508.904	1.37131
2017-06-30	6946.43	7637.97	691.54	132.548	5240.71	521.73	1.36871
2017-07-07	6971.46	7670.05	698.59	132.68	5254.34	526.522	1.36713
2017-07-14	6916.64	7613.63	696.99	132.68	5213.02	525.316	1.36637
2017-07-21	6956.81	7659.31	702.5	132.68	5243.3	529.469	1.36557
2017-07-28	6995.56	7702.21	706.65	132.68	5272.5	532.597	1.36518
2017-08-04	6913.45	7612.27	698.82	133.211	5189.86	524.597	1.36595
2017-08-11	6892.32	7589	696.68	133.211	5173.99	522.991	1.36613
2017-08-18	7163.48	7887.57	724.09	133.211	5377.55	543.567	1.36389
2017-08-25	7196.63	7925.59	728.96	133.211	5402.44	547.223	1.36317
2017-09-01	7383.46	8131.35	747.89	133.877	5515.11	558.64	1.36199
2017-09-08	7448.77	8203.28	754.51	133.877	5563.9	563.585	1.36148
2017-09-15	7488.37	8246.89	758.52	133.877	5593.48	566.58	1.36118
2017-09-22	7525.4	8287.94	762.54	133.877	5621.14	569.583	1.36082
2017-09-29	7561.78	8328	766.22	133.877	5648.31	572.332	1.36055
2017-10-13	7784.13	8572.88	788.75	134.011	5808.59	588.572	1.35897
2017-10-20	7752.53	8538.08	785.55	134.011	5785.01	586.184	1.3592
2017-10-27	7820.66	8613.11	792.45	134.011	5835.85	591.333	1.35871
2017-11-03	7756.58	8542.54	785.96	134.011	5788.03	586.49	1.35917
2017-11-10	8068.46	8886.02	817.56	134.011	6020.76	610.071	1.35696
2017-11-17	7801.45	8591.96	790.51	134.011	5821.51	589.886	1.35884
2017-11-24	7731.24	8514.64	783.4	134.011	5769.12	584.58	1.35935
2017-12-01	7645.37	8420.06	774.69	134.413	5687.98	576.351	1.36015
2017-12-08	7544.59	8310.26	765.67	134.413	5613	569.641	1.36057
2017-12-15	7586.94	8356.92	769.98	134.413	5644.51	572.847	1.36025
2017-12-22	7615.2	8388.04	772.84	134.413	5665.53	574.975	1.36004
2017-12-29	7554.86	8321.57	766.71	134.413	5620.64	570.415	1.3605
2018-01-05	7715.8	8498.85	783.05	135.219	5706.14	579.097	1.35964
2018-01-12	7755.69	8542.79	787.1	135.219	5735.64	582.092	1.35935
2018-01-19	7560.67	8327.97	767.3	135.219	5591.42	567.449	1.36079
2018-01-26	7675.4	8454.35	778.95	135.219	5676.26	576.064	1.35994
2018-02-02	7291.82	8031.85	740.03	136.842	5328.65	540.792	1.36355
2018-02-09	6795.81	7485.49	689.68	136.842	4966.18	503.998	1.36767
2018-02-14	7087.03	7806.27	719.24	136.842	5178.99	525.599	1.3652
2018-02-23	7285.17	8024.52	739.35	136.842	5323.79	540.295	1.3636
2018-03-02	7456.25	8212.96	756.71	135.337	5509.41	559.132	1.36163
2018-03-09	7665.17	8443.08	777.91	135.337	5663.78	574.796	1.36006
2018-03-16	7563.5	8331.09	767.59	135.337	5588.66	567.171	1.36082
2018-03-23	7160.37	7887.05	726.68	135.337	5290.79	536.943	1.36396
2018-03-30	7443.59	8199.01	755.42	135.337	5500.06	558.179	1.36173
2018-04-04	7280.35	8019.21	738.86	135.066	5390.22	547.036	1.36289
2018-04-13	7292.32	8032.39	740.07	135.066	5399.08	547.932	1.36279
2018-04-20	7065.41	7782.62	717.21	135.066	5231.08	531.007	1.36457
2018-04-27	6998.77	7710.41	711.64	135.066	5181.74	526.883	1.36476
2018-05-04	7129.33	7858.87	729.54	134.796	5288.98	541.219	1.36219
2018-05-11	7287.98	8037.43	749.45	134.796	5406.68	555.989	1.35987
2018-05-18	7341.24	8100.14	758.9	134.796	5446.19	563	1.35833
2018-05-25	7193.44	7947.66	754.22	134.796	5336.55	559.528	1.35644
2018-06-01	7001.55	7739.03	737.48	134.661	5199.39	547.657	1.35693
2018-06-08	7035.08	7778.08	743	134.661	5224.29	551.756	1.35608
2018-06-15	6817.15	7541.77	724.62	134.661	5062.45	538.107	1.35648
2018-06-22	6498.97	7198.41	699.44	134.661	4826.17	519.408	1.35651
2018-06-29	6477.76	7178.55	700.79	134.661	4810.42	520.41	1.35556
2018-07-06	6162.29	6835.19	672.9	135.065	4562.46	498.205	1.35656
2018-07-13	6504.02	7220.75	716.73	135.065	4815.47	530.656	1.35152
2018-07-20	6479.21	7193.8	714.59	135.065	4797.11	529.071	1.35156
2018-07-27	6468.87	7182.83	713.96	135.065	4789.45	528.605	1.35149
2018-08-03	5942	6598.53	656.53	136.01	4368.78	482.706	1.35648
2018-08-10	6083.43	6758.15	674.72	136.01	4472.77	496.08	1.3543
2018-08-17	5761.12	6400.82	639.7	136.01	4235.79	470.331	1.35718
2018-08-24	5851.91	6501.69	649.78	136.01	4302.54	477.743	1.35628
2018-08-31	5844.98	6494.13	649.15	136.01	4297.45	477.279	1.3563
2018-09-07	5714.39	6349.03	634.64	136.963	4172.23	463.368	1.35802
2018-09-14	5533.3	6148.22	614.92	136.963	4040.01	448.97	1.35976
2018-09-21	5749.2	6388.48	639.28	136.963	4197.64	466.755	1.35739
2018-09-28	5750.77	6391.84	641.07	136.963	4198.79	468.062	1.35682
2018-10-12	5099.71	5668.21	568.5	137.236	3716	414.249	1.36405
2018-10-19	5009.14	5567.54	558.4	137.236	3650.01	406.889	1.36514
2018-10-26	5027.15	5589.33	562.18	137.236	3663.13	409.643	1.3642
2018-11-02	5317.61	5912.45	594.84	136.825	3886.44	434.746	1.36059
2018-11-09	5089.84	5659.2	569.36	136.825	3719.97	416.124	1.36321
2018-11-16	5345.53	5943.49	597.96	136.825	3906.84	437.026	1.36028
2018-11-23	5043.9	5608.12	564.22	136.825	3686.39	412.367	1.36375
2018-11-30	5087.57	5656.68	569.11	136.825	3718.31	415.941	1.36323
2018-12-07	5128.49	5702.18	573.69	136.825	3748.22	419.288	1.36275
2018-12-14	5014.62	5575.57	560.95	136.825	3665	409.977	1.3641
2018-12-21	4769.66	5303.2	533.54	136.825	3485.96	389.944	1.36716
2018-12-28	4703.03	5229.12	526.09	136.825	3437.27	384.499	1.36803
2019-01-04	4716.47	5244.07	527.6	137.509	3429.94	383.684	1.36816
2019-01-11	4863.63	5408.4	544.77	137.509	3536.96	396.171	1.36597
2019-01-18	4926.27	5478.06	551.79	137.509	3582.51	401.276	1.36519
2019-01-25	4945.27	5499.19	553.92	137.509	3596.33	402.825	1.36495
2019-02-01	5004.49	5565.04	560.55	138.884	3603.36	403.61	1.36483
2019-02-15	5313.99	5909.21	595.22	138.884	3826.21	428.574	1.36122
2019-02-22	5688.88	6326.09	637.21	138.884	4096.14	458.807	1.3572
2019-03-01	5939.92	6605.25	665.33	138.328	4294.07	480.979	1.35447
2019-03-08	6081.05	6762.19	681.14	138.328	4396.1	492.408	1.35313
2019-03-15	6198.56	6892.86	694.3	138.328	4481.05	501.921	1.35204
2019-03-22	6367.47	7080.68	713.21	138.328	4603.15	515.592	1.35053
2019-03-29	6379.98	7094.6	714.62	138.328	4612.2	516.611	1.35042
2019-04-04	6662.74	7410.2	747.46	138.467	4811.8	539.812	1.34772
2019-04-12	6411.38	7130.64	719.26	138.467	4630.27	519.446	1.34986
2019-04-19	6530.41	7265.3	734.89	138.467	4716.23	530.734	1.34817
2019-04-26	6102.36	6789.22	686.86	138.467	4407.09	496.047	1.35193
2019-04-30	6044.44	6724.77	680.33	138.467	4365.26	491.331	1.35247
2019-05-10	5742.94	6391.59	648.65	138.467	4147.52	468.452	1.35464
2019-05-17	5546.33	6174.27	627.94	138.467	4005.53	453.495	1.35613
2019-05-24	5357.34	5978.1	620.76	138.467	3869.04	448.31	1.35301
2019-05-31	5474.76	6116.72	641.96	138.467	3953.84	463.62	1.34914
2019-06-06	5262.87	5881.27	618.4	138.328	3804.62	447.052	1.35088
2019-06-14	5416.6	6057.68	641.08	138.328	3915.76	463.448	1.34764
2019-06-21	5688.94	6367.01	678.07	138.328	4112.64	490.189	1.34336
2019-06-28	5678.75	6365.15	686.4	138.328	4105.27	496.211	1.34043
2019-07-05	5799.3	6501.4	702.1	138.882	4175.72	505.539	1.33915
2019-07-12	5625.79	6318.44	692.65	138.882	4050.78	498.734	1.33718
2019-07-19	5625.47	6323.46	697.99	138.882	4050.55	502.579	1.33552
2019-07-26	5795.02	6516.75	721.73	138.882	4172.63	519.673	1.33313
2019-08-02	5669.62	6375.73	706.11	139.854	4053.96	504.892	1.33467
2019-08-09	5455.94	6137.89	681.95	139.854	3901.17	487.616	1.33597
2019-08-16	5673.09	6382.47	709.38	139.854	4056.44	507.23	1.33378
2019-08-23	5865.11	6599	733.89	139.854	4193.74	524.755	1.33186
2019-08-30	5883.09	6619.59	736.5	139.854	4206.6	526.622	1.33159
2019-09-06	6177.7	6951.08	773.38	141.112	4377.86	548.059	1.3295
2019-09-12	6238.59	7019.59	781	141.112	4421.01	553.459	1.32899
2019-09-20	6253.91	7036.83	782.92	141.112	4431.86	554.82	1.32886
2019-09-27	6077.23	6838.42	761.19	141.112	4306.66	539.421	1.33025
2019-09-30	5997.8	6749.04	751.24	141.112	4250.37	532.37	1.33094
2019-10-11	6104.16	6868.72	764.56	142.382	4287.16	536.976	1.33049
2019-10-18	6044.63	6801.73	757.1	142.382	4245.35	531.737	1.331
2019-10-25	6163.93	6936.73	772.8	142.382	4329.14	542.763	1.32977
2019-11-01	6217.91	6997.48	779.57	142.952	4349.65	545.337	1.32952
2019-11-08	6309.01	7100	790.99	142.952	4413.38	553.326	1.32876
2019-11-15	6197.52	6974.54	777.02	142.952	4335.39	543.553	1.32969
2019-11-22	6175.57	6949.83	774.26	142.952	4320.03	541.622	1.32988
2019-11-29	6096.48	6860.82	764.34	142.952	4264.7	534.683	1.33056
2019-12-06	6289.46	7078	788.54	142.952	4399.7	551.612	1.32892
2019-12-13	6339.26	7134.42	795.16	142.952	4434.54	556.243	1.32841
2019-12-20	6495.23	7309.95	814.72	142.952	4543.64	569.926	1.32716
2019-12-27	6500.49	7316.43	815.94	142.952	4547.32	570.779	1.32697
2020-01-03	6829.67	7686.93	857.26	144.953	4711.63	591.404	1.32515
2020-01-10	6981.08	7857.34	876.26	144.953	4816.09	604.512	1.32404
2020-01-17	7110.72	8003.26	892.54	144.953	4905.52	615.743	1.32311
2020-01-23	7040.36	7926.04	885.68	144.953	4856.98	611.011	1.32315
2020-02-07	6996.56	7876.73	880.17	146.113	4788.46	602.39	1.32387
2020-02-14	7215.13	8122.79	907.66	146.113	4938.05	621.204	1.32232
2020-02-21	7686.88	8653.89	967.01	146.113	5260.92	661.824	1.31918
2020-02-28	7256.44	8169.3	912.86	146.113	4966.32	624.763	1.32204
2020-03-06	7566.09	8517.9	951.81	144.36	5241.14	659.333	1.31936
2020-03-13	7052.24	7939.41	887.17	144.36	4885.19	614.556	1.32286
2020-03-20	6635.79	7470.57	834.78	144.36	4596.71	578.264	1.32595
2020-03-27	6545.83	7369.29	823.46	144.36	4534.39	570.423	1.32665
2020-04-03	6632.78	7467.19	834.41	143.06	4636.35	583.257	1.32551
2020-04-10	6705.05	7548.55	843.5	143.06	4686.87	589.611	1.32496
2020-04-17	6887.65	7754.12	866.47	143.06	4814.51	605.667	1.3236
2020-04-24	6795.83	7652.71	856.88	143.06	4750.32	598.964	1.3238
2020-04-30	7087.23	7984.06	896.83	143.06	4954.01	626.889	1.32095
2020-05-08	7231.93	8147.33	915.4	141.916	5095.93	645.03	1.31949
2020-05-15	7164.75	8074.1	909.35	141.916	5048.59	640.767	1.3194
2020-05-22	6940.1	7825.67	885.57	141.916	4890.29	624.011	1.31989
2020-05-29	6995.42	7905.51	910.09	141.916	4929.27	641.288	1.31554
2020-06-05	7333.62	8291.53	957.91	141.774	5172.76	675.66	1.3124
2020-06-12	7405.2	8379.21	974.01	141.774	5223.24	687.016	1.31053
2020-06-19	7712.13	8733.96	1021.83	141.774	5439.74	720.746	1.30716
2020-06-24	7865.16	8914.13	1048.97	141.774	5547.68	739.889	1.30495
2020-07-03	8287.9	9394.11	1106.21	142.625	5810.99	775.61	1.30267
2020-07-10	9149.69	10379.8	1230.15	142.625	6415.23	862.509	1.29684
2020-07-17	8760.51	9942.1	1181.59	142.625	6142.36	828.462	1.29814
2020-07-24	8555.14	9710.42	1155.28	142.625	5998.36	810.015	1.29897
2020-07-31	9087.86	10315.6	1227.76	142.625	6371.87	860.833	1.29621
2020-08-07	9095.93	10325.2	1229.27	143.195	6352.12	858.458	1.29628
2020-08-14	9024.89	10245.9	1220.96	143.195	6302.51	852.655	1.29642
2020-08-21	9057.33	10283.2	1225.84	143.195	6325.17	856.063	1.29619
2020-08-28	9269.86	10524.8	1254.95	143.195	6473.59	876.392	1.29512

## Sheet: GEM
DATE	price-only index	total return index	nominal dividend	GEM CPI Deflator (based on June 2010)	Real GEM Prices	Real GEM Dividends	lnp/lnd
2010-06-04	1027.68	1027.94	0.26	100	1027.68	0.26	-5.14824
2010-06-11	1122.2	1122.72	0.52	100	1122.2	0.52	-10.7398
2010-06-18	1000.28	1000.75	0.47	100	1000.28	0.47	-9.14944
2010-06-25	1016.28	1016.98	0.7	100	1016.28	0.7	-19.4124
2010-07-02	873.12	873.72	0.6	100.4	869.641	0.59761	-13.1466
2010-07-09	932.15	932.9	0.75	100.4	928.436	0.747012	-23.4286
2010-07-16	892.3	893.07	0.77	100.4	888.745	0.766932	-25.5875
2010-07-23	960.59	961.42	0.83	100.4	956.763	0.826693	-36.0629
2010-07-30	968.43	969.27	0.84	100.4	964.572	0.836653	-38.5302
2010-08-06	1011.39	1012.27	0.88	101.002	1001.35	0.871266	-50.1359
2010-08-13	1007.21	1008.08	0.87	101.002	997.214	0.861366	-46.2687
2010-08-20	995.94	996.81	0.87	101.002	986.056	0.861366	-46.1933
2010-08-27	999.46	1000.32	0.86	101.002	989.541	0.851465	-42.8941
2010-09-03	1036.7	1037.69	0.99	101.608	1020.29	0.974329	-266.389
2010-09-10	1034.94	1035.96	1.02	101.608	1018.56	1.00385	1800.65
2010-09-17	972.23	973.19	0.96	101.608	956.84	0.944804	-120.885
2010-09-21	934.46	935.41	0.95	101.608	919.668	0.934962	-101.473
2010-09-30	942.54	943.52	0.98	101.608	927.62	0.964487	-188.961
2010-10-08	959.86	960.86	1	102.32	938.099	0.977329	-298.444
2010-10-15	944.25	945.24	0.99	102.32	922.843	0.967556	-207.005
2010-10-22	1013.45	1014.51	1.06	102.32	990.474	1.03597	195.211
2010-10-29	1064.52	1065.63	1.11	102.32	1040.39	1.08484	85.3187
2010-11-05	1072.22	1073.34	1.12	103.445	1036.51	1.0827	87.3884
2010-11-12	1082.24	1083.37	1.13	103.445	1046.2	1.09237	78.7011
2010-11-19	1153.17	1154.37	1.2	103.445	1114.76	1.16003	47.2644
2010-11-26	1196.02	1197.27	1.25	103.445	1156.19	1.20837	37.2632
2010-12-03	1157.94	1159.15	1.21	103.962	1113.81	1.16388	46.2275
2010-12-10	1166.8	1168.02	1.22	103.962	1122.33	1.1735	43.8971
2010-12-17	1232.98	1234.27	1.29	103.962	1185.99	1.24083	32.803
2010-12-24	1144.5	1145.69	1.19	103.962	1100.88	1.14464	51.8444
2010-12-31	1137.66	1138.85	1.19	103.962	1094.3	1.14464	51.8
2011-01-07	1126.52	1127.69	1.17	105.002	1072.86	1.11426	64.4959
2011-01-14	1067.42	1068.53	1.11	105.002	1016.57	1.05712	124.647
2011-01-21	1024.51	1025.57	1.06	105.002	975.705	1.0095	727.659
2011-01-28	1020.94	1022	1.06	105.002	972.305	1.0095	727.29
2011-02-01	1032.6	1033.68	1.08	106.262	971.748	1.01636	424.037
2011-02-11	1071.58	1072.7	1.12	106.262	1008.43	1.054	131.509
2011-02-18	1100.46	1101.61	1.15	106.262	1035.61	1.08223	87.8564
2011-02-25	1095.1	1096.24	1.14	106.262	1030.57	1.07282	98.7033
2011-03-04	1071.86	1073.06	1.2	106.05	1010.72	1.13155	55.9808
2011-03-11	1101.76	1103.08	1.32	106.05	1038.91	1.2447	31.7317
2011-03-18	1083.6	1084.89	1.29	106.05	1021.79	1.21641	35.3706
2011-03-25	1072.34	1073.81	1.47	106.05	1011.17	1.38614	21.1893
2011-04-01	1015.08	1016.63	1.55	106.156	956.219	1.46012	18.1311
2011-04-08	1019.14	1020.78	1.64	106.156	960.044	1.5449	15.7876
2011-04-15	1010.06	1012.22	2.16	106.156	951.49	2.03475	9.65413
2011-04-22	1004.65	1007.48	2.83	106.156	946.394	2.6659	6.98865
2011-04-29	912.72	916.16	3.44	106.156	859.795	3.24053	5.74678
2011-05-06	918.28	922.54	4.26	106.262	864.168	4.00897	4.86972
2011-05-13	909.77	914.35	4.58	106.262	856.159	4.31011	4.62192
2011-05-20	875.43	880.47	5.04	106.262	823.843	4.74301	4.31304
2011-05-27	822.94	828.04	5.1	106.262	774.446	4.79947	4.24107
2011-06-03	847.55	853.04	5.49	106.581	795.22	5.15103	4.07432
2011-06-10	824.03	829.55	5.52	106.581	773.152	5.17918	4.04371
2011-06-17	802.64	808.27	5.63	106.581	753.083	5.28239	3.97997
2011-06-24	832.32	838.16	5.84	106.581	780.931	5.47942	3.91563
2011-07-01	855.27	861.36	6.09	107.113	798.471	5.68556	3.84521
2011-07-08	894.91	901.31	6.4	107.113	835.479	5.97497	3.76375
2011-07-15	951.14	958.1	6.96	107.113	887.975	6.49778	3.62762
2011-07-22	924	930.76	6.76	107.113	862.637	6.31107	3.66931
2011-07-29	913.28	919.97	6.69	107.113	852.629	6.24572	3.68379
2011-08-05	919.19	925.92	6.73	107.435	855.58	6.26427	3.67972
2011-08-12	926.3	933.08	6.78	107.435	862.198	6.31081	3.66912
2011-08-19	912.42	919.1	6.68	107.435	849.278	6.21773	3.69069
2011-08-26	952.81	959.83	7.02	107.435	886.873	6.5342	3.61615
2011-09-02	909.85	916.56	6.71	107.972	842.673	6.21458	3.68744
2011-09-09	881.58	888.21	6.63	107.972	816.49	6.14048	3.69442
2011-09-16	874.88	881.54	6.66	107.972	810.285	6.16827	3.68106
2011-09-23	843.48	849.89	6.41	107.972	781.203	5.93673	3.73961
2011-09-30	791.13	797.15	6.02	107.972	732.718	5.57552	3.83893
2011-10-14	830.2	836.51	6.31	108.08	768.135	5.83827	3.76549
2011-10-21	763.3	769.1	5.8	108.08	706.237	5.3664	3.90437
2011-10-28	833.42	839.76	6.34	108.08	771.115	5.86603	3.75759
2011-11-04	882.25	889.01	6.76	107.864	817.93	6.26717	3.65427
2011-11-11	891.19	898.02	6.83	107.864	826.218	6.33206	3.63934
2011-11-18	869.19	875.85	6.66	107.864	805.822	6.17446	3.676
2011-11-25	863.5	870.11	6.61	107.864	800.547	6.1281	3.68766
2011-12-02	829.18	835.53	6.35	108.187	766.43	5.86945	3.7529
2011-12-09	798.84	804.96	6.12	108.187	738.386	5.65685	3.81129
2011-12-16	778.78	784.74	5.96	108.187	719.844	5.50896	3.85556
2011-12-23	761.44	767.28	5.84	108.187	703.816	5.39804	3.88872
2011-12-30	729.5	735.1	5.6	108.187	674.293	5.17621	3.96191
2012-01-06	669.02	674.14	5.12	109.81	609.251	4.66259	4.16495
2012-01-13	666.08	671.18	5.1	109.81	606.574	4.64438	4.17269
2012-01-20	646.38	651.34	4.96	109.81	588.634	4.51689	4.22981
2012-02-03	680.05	685.26	5.21	109.7	619.916	4.7493	4.12683
2012-02-10	698.85	704.21	5.36	109.7	637.054	4.88604	4.07018
2012-02-17	717.8	723.3	5.5	109.7	654.328	5.01366	4.02168
2012-02-24	762.29	768.13	5.84	109.7	694.884	5.32359	3.91338
2012-03-02	757.67	763.48	5.81	109.92	689.294	5.28567	3.92533
2012-03-09	777.69	783.86	6.17	109.92	707.507	5.61319	3.80365
2012-03-16	765.56	771.63	6.07	109.92	696.472	5.52221	3.83082
2012-03-23	737.89	743.74	5.85	109.92	671.299	5.32206	3.89339
2012-03-30	678.52	683.95	5.43	109.92	617.287	4.93997	4.02247
2012-04-06	701.9	707.52	5.62	109.81	639.196	5.11794	3.95664
2012-04-13	718.96	725.49	6.53	109.81	654.732	5.94664	3.63705
2012-04-20	728.72	735.62	6.9	109.81	663.62	6.28359	3.53532
2012-04-27	685.13	692.71	7.58	109.81	623.924	6.90284	3.33139
2012-05-04	713.19	721.41	8.22	109.48	651.432	7.50819	3.21388
2012-05-11	721.08	730.37	9.29	109.48	658.638	8.48554	3.03511
2012-05-18	706.22	715.97	9.75	109.48	645.065	8.9057	2.95851
2012-05-25	702.72	712.89	10.17	109.48	641.868	9.28933	2.9003
2012-06-01	734.26	746.09	11.83	108.824	674.725	10.8708	2.73013
2012-06-08	713.92	725.48	11.56	108.824	656.035	10.6227	2.74491
2012-06-15	742.27	754.64	12.37	108.824	682.086	11.367	2.68446
2012-06-21	739.05	751.78	12.73	108.824	679.127	11.6978	2.65138
2012-06-29	726.68	739.2	12.52	108.824	667.76	11.5049	2.66252
2012-07-06	737.29	749.99	12.7	108.932	676.833	11.6586	2.65363
2012-07-13	725.79	738.38	12.59	108.932	666.276	11.5576	2.65663
2012-07-20	706.25	718.52	12.27	108.932	648.338	11.2639	2.67361
2012-07-27	703.58	715.8	12.22	108.932	645.887	11.218	2.67656
2012-08-03	711.93	724.29	12.36	109.586	649.655	11.2788	2.67298
2012-08-10	743.07	755.98	12.91	109.586	678.071	11.7807	2.64316
2012-08-17	721.05	733.57	12.52	109.586	657.977	11.4248	2.66409
2012-08-24	733.31	746.05	12.74	109.586	669.164	11.6256	2.65205
2012-08-31	706.63	718.9	12.27	109.586	644.818	11.1967	2.67798
2012-09-07	759.46	772.68	13.22	109.915	690.954	12.0275	2.62869
2012-09-14	744.46	757.42	12.96	109.915	677.307	11.791	2.64177
2012-09-21	691.14	703.17	12.03	109.915	628.797	10.9449	2.69292
2012-09-28	689.64	701.64	12	109.915	627.432	10.9176	2.69483
2012-10-12	708.87	721.21	12.34	109.805	645.573	11.2381	2.67437
2012-10-19	719.45	731.97	12.52	109.805	655.208	11.4021	2.66455
2012-10-26	685.33	697.26	11.93	109.805	624.135	10.8647	2.6981
2012-11-02	701.38	713.59	12.21	109.915	638.114	11.1086	2.68242
2012-11-09	672.67	684.38	11.71	109.915	611.993	10.6537	2.71216
2012-11-16	656.2	667.62	11.42	109.915	597.009	10.3899	2.73062
2012-11-23	651.43	662.77	11.34	109.915	592.669	10.3171	2.73572
2012-11-30	606.77	617.33	10.56	109.915	552.038	9.60746	2.7905
2012-12-07	637.49	648.58	11.09	110.794	575.384	10.0096	2.75881
2012-12-14	656.22	667.64	11.42	110.794	592.289	10.3074	2.73655
2012-12-21	668.09	679.72	11.63	110.794	603.003	10.497	2.72296
2012-12-28	707.67	719.99	12.32	110.794	638.726	11.1197	2.6817
2013-01-04	705.34	717.62	12.28	111.902	630.32	10.9739	2.69095
2013-01-11	731.59	744.32	12.73	111.902	653.778	11.376	2.66615
2013-01-18	787.39	801.09	13.7	111.902	703.643	12.2429	2.61733
2013-01-25	762.85	776.13	13.28	111.902	681.714	11.8675	2.63748
2013-02-01	782.36	795.98	13.62	113.133	691.542	12.039	2.62803
2013-02-08	823.03	837.35	14.32	113.133	727.49	12.6577	2.5961
2013-02-22	838.76	853.36	14.6	113.133	741.394	12.9052	2.58385
2013-03-01	884.89	900.29	15.4	112.115	789.273	13.7359	2.54621
2013-03-08	864.7	879.75	15.05	112.115	771.265	13.4238	2.55986
2013-03-15	853.91	868.85	14.94	112.115	761.641	13.3257	2.56226
2013-03-22	882	897.43	15.43	112.115	786.695	13.7627	2.54307
2013-03-29	866.46	881.61	15.15	112.115	772.834	13.513	2.55413
2013-04-03	835.14	850.28	15.14	112.339	743.412	13.4771	2.54182
2013-04-12	846.61	862.25	15.64	112.339	753.622	13.9222	2.51564
2013-04-19	892.21	908.83	16.62	112.339	794.214	14.7945	2.47836
2013-04-26	889.38	906.28	16.9	112.339	791.694	15.0438	2.46192
2013-05-03	939.21	957.11	17.9	111.665	841.098	16.0301	2.42739
2013-05-10	988.3	1007.79	19.49	111.665	885.06	17.454	2.37296
2013-05-17	1023.4	1044.23	20.83	111.665	916.493	18.654	2.33097
2013-05-24	1073.78	1096.3	22.52	111.665	961.61	20.1675	2.28643
2013-05-31	1073.02	1096.57	23.55	111.665	960.93	21.0899	2.25266
2013-06-07	1030.14	1053.55	23.41	111.665	922.529	20.9645	2.24367
2013-06-14	1068.15	1092.56	24.41	111.665	956.569	21.8601	2.22499
2013-06-21	1025.5	1049.19	23.69	111.665	918.374	21.2153	2.23346
2013-06-28	1011.66	1035.19	23.53	111.665	905.98	21.072	2.23397
2013-07-05	1057.27	1082.04	24.77	111.776	945.879	22.1603	2.21157
2013-07-12	1096.3	1122.24	25.94	111.776	980.797	23.207	2.19064
2013-07-19	1116.01	1142.42	26.41	111.776	998.431	23.6275	2.18383
2013-07-26	1158.35	1185.78	27.43	111.776	1036.31	24.5401	2.16961
2013-08-02	1188.85	1217	28.15	112.335	1058.3	25.0589	2.16204
2013-08-09	1172.52	1200.28	27.76	112.335	1043.77	24.7117	2.16713
2013-08-16	1132.09	1158.99	26.9	112.335	1007.78	23.9462	2.17756
2013-08-23	1219.82	1248.81	28.99	112.335	1085.87	25.8067	2.15039
2013-08-30	1185.15	1213.31	28.16	112.335	1055.01	25.0678	2.16083
2013-09-06	1282.75	1313.23	30.48	113.234	1132.83	26.9177	2.13572
2013-09-13	1253.45	1283.24	29.79	113.234	1106.96	26.3084	2.14361
2013-09-18	1289.64	1320.29	30.65	113.234	1138.92	27.0678	2.13375
2013-09-27	1323.76	1355.22	31.46	113.234	1169.05	27.7832	2.12486
2013-09-30	1367.91	1400.42	32.51	113.234	1208.04	28.7105	2.11385
2013-10-11	1379.9	1412.69	32.79	113.347	1217.41	28.9288	2.11139
2013-10-18	1349.94	1382.02	32.08	113.347	1190.98	28.3024	2.11865
2013-10-25	1269.17	1299.33	30.16	113.347	1119.72	26.6085	2.13969
2013-11-01	1221.96	1251	29.04	113.234	1079.15	25.646	2.15262
2013-11-08	1211.11	1239.89	28.78	113.234	1069.57	25.4164	2.15584
2013-11-15	1269.05	1299.21	30.16	113.234	1120.73	26.6351	2.13932
2013-11-22	1295.07	1325.84	30.77	113.234	1143.71	27.1738	2.13249
2013-11-29	1366.83	1399.32	32.49	113.234	1207.09	28.6928	2.114
2013-12-06	1206.78	1235.46	28.68	113.574	1062.55	25.2524	2.15813
2013-12-13	1278.14	1308.52	30.38	113.574	1125.38	26.7492	2.1378
2013-12-20	1253.71	1283.51	29.8	113.574	1103.87	26.2385	2.1445
2013-12-27	1294.3	1325.06	30.76	113.574	1139.61	27.0838	2.13355
2014-01-03	1352.84	1384.99	32.15	114.709	1179.36	28.0274	2.12192
2014-01-10	1353.3	1385.46	32.16	114.709	1179.76	28.0361	2.12182
2014-01-17	1395.51	1428.67	33.16	114.709	1216.56	28.9079	2.11164
2014-01-24	1484.43	1519.71	35.28	114.709	1294.08	30.756	2.09147
2014-01-30	1495.98	1531.53	35.55	114.709	1304.15	30.9914	2.08908
2014-02-07	1532.69	1569.11	36.42	115.283	1329.5	31.5919	2.08305
2014-02-14	1515.78	1551.8	36.02	115.283	1314.84	31.2449	2.08651
2014-02-21	1519.67	1555.78	36.11	115.283	1318.21	31.323	2.08574
2014-02-28	1434.89	1468.99	34.1	115.283	1244.67	29.5794	2.10406
2014-03-07	1460.61	1495.32	34.71	114.706	1273.35	30.2599	2.09671
2014-03-14	1434.02	1468.1	34.08	114.706	1250.17	29.7106	2.10262
2014-03-21	1419.84	1453.65	33.81	114.706	1237.8	29.4752	2.10462
2014-03-28	1330.5	1362.18	31.68	114.706	1159.92	27.6183	2.12631
2014-04-04	1346.74	1379.56	32.82	114.362	1177.61	28.6983	2.10652
2014-04-11	1363.9	1397.23	33.33	114.362	1192.61	29.1442	2.10064
2014-04-18	1377.42	1411.3	33.88	114.362	1204.44	29.6251	2.09341
2014-04-25	1291.9	1323.9	32	114.362	1129.66	27.9812	2.11004
2014-04-30	1283.21	1315.33	32.12	114.362	1122.06	28.0862	2.10565
2014-05-09	1258.58	1290.27	31.69	114.477	1099.42	27.6825	2.10869
2014-05-16	1226.47	1258.33	31.86	114.477	1071.37	27.831	2.09753
2014-05-23	1296	1330.55	34.55	114.477	1132.11	30.1808	2.06381
2014-05-30	1318.13	1354.01	35.88	114.477	1151.44	31.3426	2.0461
2014-06-06	1350.45	1387.46	37.01	114.362	1180.85	32.3621	2.03452
2014-06-13	1382.73	1420.97	38.24	114.362	1209.08	33.4376	2.0223
2014-06-20	1333.98	1371.27	37.29	114.362	1166.45	32.6069	2.0266
2014-06-27	1388.82	1427.63	38.81	114.362	1214.4	33.936	2.01505
2014-07-04	1411.64	1451.28	39.64	114.477	1233.13	34.6272	2.00791
2014-07-11	1359.34	1397.69	38.35	114.477	1187.44	33.5003	2.01607
2014-07-18	1305.92	1343.11	37.19	114.477	1140.77	32.487	2.02235
2014-07-25	1285.77	1322.41	36.64	114.477	1123.17	32.0065	2.02655
2014-08-01	1325.94	1363.72	37.78	114.706	1155.95	32.9365	2.01818
2014-08-08	1377.45	1416.7	39.25	114.706	1200.86	34.2181	2.00716
2014-08-15	1392.45	1432.16	39.71	114.706	1213.93	34.6191	2.00361
2014-08-22	1461.72	1503.43	41.71	114.706	1274.32	36.3627	1.98973
2014-08-29	1424.47	1465.11	40.64	114.706	1241.85	35.4299	1.99699
2014-09-05	1489.84	1532.34	42.5	115.279	1292.38	36.8671	1.98603
2014-09-12	1524.12	1567.61	43.49	115.279	1322.11	37.7258	1.9797
2014-09-19	1499.12	1541.9	42.78	115.279	1300.43	37.1099	1.98414
2014-09-26	1511.36	1554.48	43.12	115.279	1311.04	37.4049	1.98205
2014-09-30	1540.87	1584.84	43.97	115.279	1336.64	38.1422	1.97673
2014-10-10	1554.22	1598.56	44.34	115.279	1348.22	38.4632	1.97456
2014-10-17	1511.05	1554.24	43.19	115.279	1310.78	37.4656	1.9811
2014-10-24	1477.59	1519.82	42.23	115.279	1281.75	36.6328	1.98725
2014-10-31	1513.27	1556.52	43.25	115.279	1312.7	37.5177	1.98075
2014-11-07	1522.63	1566.15	43.52	115.048	1323.47	37.8275	1.97851
2014-11-14	1441.21	1482.64	41.43	115.048	1252.7	36.0109	1.99035
2014-11-21	1504.83	1548.09	43.26	115.048	1308	37.6015	1.97854
2014-11-28	1570.85	1616.01	45.16	115.048	1365.38	39.253	1.96707
2014-12-05	1581.91	1627.39	45.48	115.394	1370.88	39.4129	1.96598
2014-12-12	1623.57	1670.25	46.68	115.394	1406.98	40.4528	1.95917
2014-12-19	1596.81	1642.72	45.91	115.394	1383.79	39.7856	1.96351
2014-12-26	1536.08	1580.24	44.16	115.394	1331.17	38.269	1.97381
2014-12-31	1471.76	1514.08	42.32	115.394	1275.43	36.6745	1.98525
2015-01-09	1553.24	1597.89	44.65	115.74	1342.01	38.5779	1.97168
2015-01-16	1639.56	1686.69	47.13	115.74	1416.59	40.7206	1.95752
2015-01-23	1697.29	1746.08	48.79	115.74	1466.47	42.1549	1.94866
2015-01-30	1680.58	1728.9	48.32	115.74	1452.03	41.7488	1.95106
2015-02-06	1730.97	1780.73	49.76	117.129	1477.84	42.4832	1.94669
2015-02-13	1825.49	1877.97	52.48	117.129	1558.53	44.8054	1.93342
2015-02-17	1894.31	1948.77	54.46	117.129	1617.29	46.4959	1.92441
2015-02-27	1928.04	1983.47	55.43	117.129	1646.09	47.324	1.92018
2015-03-06	1951.4	2007.5	56.1	116.543	1674.4	48.1367	1.91614
2015-03-13	2069.07	2128.56	59.49	116.543	1775.37	51.0455	1.90244
2015-03-20	2213.77	2277.55	63.78	116.543	1899.53	54.7266	1.88623
2015-03-27	2323.82	2390.78	66.96	116.543	1993.96	57.4552	1.87555
2015-04-03	2510.16	2582.49	72.33	116.31	2158.16	62.1873	1.85877
2015-04-10	2552.83	2627.01	74.18	116.31	2194.85	63.7778	1.85153
2015-04-17	2463.99	2535.77	71.78	116.31	2118.47	61.7144	1.85771
2015-04-24	2734.75	2815.13	80.38	116.31	2351.26	69.1084	1.8327
2015-04-30	2857.89	2942.61	84.72	116.31	2457.13	72.8398	1.82049
2015-05-08	2973.6	3061.93	88.33	116.077	2561.74	76.0958	1.81174
2015-05-15	3145.34	3238.91	93.57	116.077	2709.69	80.61	1.80074
2015-05-22	3516.63	3621.86	105.23	116.077	3029.56	90.6551	1.77858
2015-05-29	3542.84	3649.32	106.48	116.077	3052.14	91.7319	1.77558
2015-06-05	3885.83	4003.04	117.21	116.077	3347.62	100.976	1.75866
2015-06-12	3899.71	4018.33	118.62	116.077	3359.58	102.19	1.75489
2015-06-19	3314.98	3416.26	101.28	116.077	2855.84	87.2522	1.78059
2015-06-26	2920.7	3010.19	89.49	116.077	2516.17	77.0951	1.80217
2015-07-03	2605.28	2685.17	79.89	116.426	2237.72	68.6189	1.82407
2015-07-10	2535.89	2614.09	78.2	116.426	2178.12	67.1674	1.82693
2015-07-17	2783.32	2869.26	85.94	116.426	2390.64	73.8154	1.80848
2015-07-24	2897.82	2987.29	89.47	116.426	2488.99	76.8474	1.801
2015-07-31	2539.84	2618.26	78.42	116.426	2181.51	67.3563	1.82608
2015-08-07	2576.99	2656.56	79.57	117.008	2202.41	68.0041	1.82419
2015-08-14	2674.02	2756.58	82.56	117.008	2285.34	70.5595	1.81707
2015-08-21	2341.95	2414.26	72.31	117.008	2001.53	61.7993	1.84332
2015-08-28	2082.12	2146.41	64.29	117.008	1779.47	54.9451	1.86806
2015-09-02	1855.03	1912.31	57.28	117.125	1583.81	48.9051	1.89404
2015-09-11	2060.5	2124.12	63.62	117.125	1759.24	54.3182	1.87056
2015-09-18	1983.3	2044.53	61.23	117.125	1693.32	52.2776	1.87901
2015-09-25	2020.97	2083.37	62.4	117.125	1725.49	53.2765	1.8748
2015-09-30	2082.67	2146.98	64.31	117.125	1778.16	54.9073	1.8682
2015-10-09	2216.66	2285.09	68.43	116.773	1898.26	58.6007	1.85438
2015-10-16	2449.03	2524.64	75.61	116.773	2097.25	64.7494	1.83391
2015-10-23	2538.38	2616.75	78.37	116.773	2173.77	67.1129	1.8268
2015-10-30	2478.28	2554.79	76.51	116.773	2122.3	65.5201	1.83156
2015-11-06	2661.41	2743.58	82.17	116.773	2279.12	70.3671	1.81759
2015-11-13	2710.16	2793.84	83.68	116.773	2320.87	71.6602	1.8141
2015-11-20	2800.15	2886.6	86.45	116.773	2397.94	74.0323	1.80796
2015-11-27	2649.55	2731.36	81.81	116.773	2268.97	70.0588	1.81842
2015-12-04	2692.16	2775.28	83.12	117.357	2293.99	70.8265	1.81634
2015-12-11	2671.29	2753.77	82.48	117.357	2276.2	70.2811	1.81781
2015-12-18	2830.26	2917.64	87.38	117.357	2411.66	74.4564	1.80689
2015-12-25	2794.73	2881.02	86.29	117.357	2381.39	73.5276	1.80923
2015-12-31	2714.05	2797.84	83.79	117.357	2312.64	71.3974	1.81482
2016-01-08	2248.99	2318.43	69.44	117.944	1906.83	58.8754	1.85335
2016-01-15	2112.9	2178.14	65.24	117.944	1791.44	55.3144	1.86661
2016-01-22	2149.59	2215.95	66.36	117.944	1822.55	56.264	1.863
2016-01-29	1994.07	2055.63	61.56	117.944	1690.69	52.1943	1.87938
2016-02-05	2096.99	2161.73	64.74	119.831	1749.95	54.026	1.87177
2016-02-19	2211.01	2279.27	68.26	119.831	1845.11	56.9635	1.86035
2016-02-26	2014.92	2077.13	62.21	119.831	1681.47	51.9147	1.88055
2016-03-04	1907.04	1965.92	58.88	119.352	1597.83	49.3332	1.89207
2016-03-11	1934.87	1994.99	60.12	119.352	1621.15	50.3721	1.8857
2016-03-18	2177.87	2245.55	67.68	119.352	1824.75	56.7063	1.85969
2016-03-25	2216.09	2285	68.91	119.352	1856.77	57.7369	1.85572
2016-04-01	2205.37	2274.41	69.04	119.113	1851.49	57.9617	1.85324
2016-04-08	2229.93	2299.85	69.92	119.113	1872.11	58.7005	1.85019
2016-04-15	2309.68	2382.22	72.54	119.113	1939.07	60.9001	1.84218
2016-04-22	2136.92	2204.84	67.92	119.113	1794.03	57.0214	1.85294
2016-04-29	2138.74	2207	68.26	119.113	1795.55	57.3069	1.85086
2016-05-06	2129.19	2197.51	68.32	118.518	1796.52	57.6455	1.84831
2016-05-13	2025.22	2090.49	65.27	118.518	1708.79	55.072	1.85687
2016-05-20	2065.3	2133.15	67.85	118.518	1742.61	57.2489	1.84393
2016-05-27	2069.89	2138.49	68.6	118.518	1746.48	57.8817	1.83948
2016-06-03	2204.97	2278.71	73.74	118.399	1862.32	62.2809	1.82241
2016-06-08	2186.54	2259.68	73.14	118.399	1846.76	61.7742	1.82399
2016-06-17	2122.89	2194.25	71.36	118.399	1793	60.2708	1.82774
2016-06-24	2127.36	2199.28	71.92	118.399	1796.77	60.7438	1.82478
2016-07-01	2211.18	2286.14	74.96	118.636	1863.84	63.185	1.81627
2016-07-08	2239	2315.5	76.5	118.636	1887.29	64.4831	1.81041
2016-07-15	2263.78	2341.45	77.67	118.636	1908.18	65.4693	1.80647
2016-07-22	2250	2327.33	77.33	118.636	1896.56	65.1827	1.80691
2016-07-29	2122.41	2195.36	72.95	118.636	1789.01	61.4907	1.81831
2016-08-05	2109.06	2181.54	72.48	118.754	1775.98	61.0335	1.81983
2016-08-12	2123.84	2196.84	73	118.754	1788.43	61.4714	1.81837
2016-08-19	2204.56	2280.33	75.77	118.754	1856.4	63.8039	1.81105
2016-08-26	2189.75	2265.01	75.26	118.754	1843.93	63.3745	1.81238
2016-09-02	2170.86	2245.47	74.61	119.586	1815.32	62.3904	1.81545
2016-09-09	2202.97	2278.76	75.79	119.586	1842.17	63.3771	1.81213
2016-09-14	2144.56	2218.34	73.78	119.586	1793.32	61.6963	1.81742
2016-09-23	2156.51	2230.71	74.2	119.586	1803.32	62.0475	1.81627
2016-09-30	2149.9	2223.87	73.97	119.586	1797.79	61.8552	1.81689
2016-10-14	2194.23	2269.72	75.49	119.466	1836.7	63.1895	1.8127
2016-10-21	2181	2256.04	75.04	119.466	1825.62	62.8128	1.81386
2016-10-28	2165.43	2239.94	74.51	119.466	1812.59	62.3691	1.81524
2016-11-04	2145.23	2219.04	73.81	119.586	1793.89	61.7215	1.81732
2016-11-11	2147.11	2221.34	74.23	119.586	1795.46	62.0727	1.81503
2016-11-18	2157.96	2232.57	74.61	119.586	1804.53	62.3905	1.81401
2016-11-25	2167.53	2242.47	74.94	119.586	1812.53	62.6664	1.81315
2016-12-02	2143.45	2217.69	74.24	119.825	1788.82	61.9571	1.81496
2016-12-09	2099.89	2172.62	72.73	119.825	1752.47	60.697	1.81904
2016-12-16	1998.11	2067.32	69.21	119.825	1667.53	57.7593	1.82904
2016-12-23	1964.54	2032.58	68.04	119.825	1639.51	56.7829	1.83256
2016-12-30	1962.06	2030.01	67.95	119.825	1637.44	56.7078	1.83285
2017-01-06	1965.03	2033.09	68.06	121.023	1623.68	56.2372	1.83455
2017-01-13	1899.94	1965.75	65.81	121.023	1569.9	54.3781	1.84155
2017-01-20	1880.75	1945.89	65.14	121.023	1554.04	53.8245	1.84373
2017-01-26	1886.23	1951.56	65.33	121.023	1558.57	53.9815	1.84312
2017-02-03	1876.76	1941.76	65	120.781	1553.85	53.8164	1.84377
2017-02-10	1904.69	1970.65	65.96	120.781	1576.98	54.6113	1.84071
2017-02-17	1882.87	1948.08	65.21	120.781	1558.91	53.9903	1.84309
2017-02-24	1938.44	2005.58	67.14	120.781	1604.92	55.5882	1.83695
2017-03-03	1928.29	1995.08	66.79	120.419	1601.32	55.4648	1.83741
2017-03-10	1950.01	2017.55	67.54	120.419	1619.36	56.0877	1.8351
2017-03-17	1949.66	2017.51	67.85	120.419	1619.07	56.3451	1.83297
2017-03-24	1965.14	2033.52	68.38	120.419	1631.92	56.7852	1.8314
2017-03-31	1907.34	1973.71	66.37	120.419	1583.92	55.1161	1.83758
2017-04-07	1946.05	2014.14	68.09	120.539	1614.46	56.4879	1.83111
2017-04-14	1887.46	1953.61	66.15	120.539	1565.85	54.8785	1.83669
2017-04-21	1839.01	1903.89	64.88	120.539	1525.66	53.8249	1.8391
2017-04-28	1850.73	1916.41	65.68	120.539	1535.38	54.4886	1.83505
2017-05-05	1818.19	1882.71	64.52	120.418	1509.89	53.5798	1.8386
2017-05-12	1774.63	1837.87	63.24	120.418	1473.72	52.5168	1.84178
2017-05-19	1801.08	1865.72	64.64	120.418	1495.68	53.6795	1.83537
2017-05-26	1759.63	1829.83	70.2	120.418	1461.26	58.2967	1.79239
2017-06-02	1745.93	1815.92	69.99	120.178	1452.79	58.2388	1.7914
2017-06-09	1796.13	1868.35	72.22	120.178	1494.56	60.0944	1.7846
2017-06-16	1810.05	1883.41	73.36	120.178	1506.15	61.043	1.77968
2017-06-23	1807.43	1881.06	73.63	120.178	1503.97	61.2676	1.77774
2017-06-30	1818.07	1892.51	74.44	120.178	1512.82	61.9416	1.77445
2017-07-07	1835.44	1910.82	75.38	120.298	1525.75	62.6611	1.77156
2017-07-14	1745.57	1817.75	72.18	120.298	1451.04	60.0011	1.77806
2017-07-21	1690.15	1760.27	70.12	120.298	1404.97	58.2887	1.78279
2017-07-28	1734.07	1806.11	72.04	120.298	1441.48	59.8847	1.77729
2017-08-04	1719.62	1791.07	71.45	120.779	1423.77	59.1576	1.77958
2017-08-11	1742.14	1814.53	72.39	120.779	1442.42	59.9359	1.77708
2017-08-18	1821.8	1897.51	75.71	120.779	1508.37	62.6847	1.76863
2017-08-25	1812.88	1888.27	75.39	120.779	1500.99	62.4198	1.76925
2017-09-01	1865.25	1942.82	77.57	121.383	1536.67	63.9052	1.76489
2017-09-08	1885.27	1963.67	78.4	121.383	1553.16	64.589	1.76295
2017-09-15	1875.63	1953.63	78	121.383	1545.22	64.2594	1.76388
2017-09-22	1866.42	1944.09	77.67	121.383	1537.63	63.9876	1.7645
2017-09-29	1866.98	1944.67	77.69	121.383	1538.09	64.0041	1.76446
2017-10-13	1926.07	2006.22	80.15	121.504	1585.19	65.9647	1.75895
2017-10-20	1880.21	1958.45	78.24	121.504	1547.44	64.3928	1.76335
2017-10-27	1896.22	1975.13	78.91	121.504	1560.62	64.9442	1.76178
2017-11-03	1832.97	1909.24	76.27	121.504	1508.56	62.7714	1.76807
2017-11-10	1900.63	1979.72	79.09	121.504	1564.25	65.0923	1.76137
2017-11-17	1833.9	1910.21	76.31	121.504	1509.33	62.8044	1.76797
2017-11-24	1782.66	1856.84	74.18	121.504	1467.16	61.0513	1.77325
2017-12-01	1804.62	1879.72	75.1	121.869	1480.79	61.6236	1.77148
2017-12-08	1792.16	1866.73	74.57	121.869	1470.56	61.1887	1.77284
2017-12-15	1783.97	1858.21	74.24	121.869	1463.84	60.918	1.77364
2017-12-22	1779.34	1853.38	74.04	121.869	1460.05	60.7538	1.77417
2017-12-29	1752.65	1825.58	72.93	121.869	1438.14	59.843	1.77703
2018-01-05	1801.42	1876.38	74.96	122.6	1469.35	61.1419	1.77297
2018-01-12	1785.71	1860.01	74.3	122.6	1456.53	60.6036	1.77466
2018-01-19	1728.14	1800.05	71.91	122.6	1409.58	58.6541	1.78086
2018-01-26	1816.8	1892.4	75.6	122.6	1481.89	61.6639	1.77138
2018-02-02	1702.43	1773.27	70.84	124.071	1372.14	57.0962	1.78606
2018-02-09	1592.51	1658.78	66.27	124.071	1283.54	53.4129	1.79922
2018-02-14	1646.77	1715.3	68.53	124.071	1327.28	55.2344	1.79253
2018-02-23	1668.83	1738.28	69.45	124.071	1345.06	55.9759	1.7899
2018-03-02	1772.01	1845.74	73.73	122.706	1444.1	60.0865	1.77628
2018-03-09	1856.46	1933.71	77.25	122.706	1512.93	62.9551	1.76752
2018-03-16	1821.32	1897.11	75.79	122.706	1484.29	61.7653	1.77106
2018-03-23	1726.02	1797.84	71.82	122.706	1406.63	58.5299	1.78127
2018-03-30	1900.48	1979.86	79.38	122.706	1548.8	64.691	1.76161
2018-04-04	1836.81	1913.94	77.13	122.461	1499.91	62.9833	1.76524
2018-04-13	1824.59	1901.26	76.67	122.461	1489.94	62.6077	1.76618
2018-04-20	1782.81	1857.96	75.15	122.461	1455.82	61.3665	1.76914
2018-04-27	1805.6	1881.95	76.35	122.461	1474.43	62.3464	1.76544
2018-05-04	1814.85	1891.7	76.85	122.216	1484.95	62.8804	1.76352
2018-05-11	1834.78	1912.61	77.83	122.216	1501.26	63.6823	1.76077
2018-05-18	1836.75	1915.21	78.46	122.216	1502.87	64.1978	1.75761
2018-05-25	1804.55	1882.72	78.17	122.216	1476.52	63.9605	1.75493
2018-06-01	1709.55	1786.85	77.3	122.094	1400.19	63.3119	1.74644
2018-06-08	1711.52	1789.32	77.8	122.094	1401.81	63.7214	1.74401
2018-06-15	1641.66	1717.43	75.77	122.094	1344.59	62.0588	1.74508
2018-06-22	1549.66	1621.63	71.97	122.094	1269.24	58.9464	1.75296
2018-06-29	1606.71	1681.5	74.79	122.094	1315.96	61.2561	1.74537
2018-07-06	1541.31	1613.28	71.97	122.46	1258.62	58.7701	1.75219
2018-07-13	1618.46	1695.03	76.57	122.46	1321.62	62.5264	1.73775
2018-07-20	1609.55	1685.87	76.32	122.46	1314.35	62.3223	1.73779
2018-07-27	1594.57	1670.27	75.7	122.46	1302.11	61.816	1.73896
2018-08-03	1481.61	1552.04	70.43	123.317	1201.46	57.1128	1.75309
2018-08-10	1511.71	1583.57	71.86	123.317	1225.87	58.2724	1.74937
2018-08-17	1434.31	1502.49	68.18	123.317	1163.1	55.2882	1.75919
2018-08-24	1450.09	1519.02	68.93	123.317	1175.9	55.8964	1.75712
2018-08-31	1435.2	1503.43	68.23	123.317	1163.83	55.3288	1.75902
2018-09-07	1425.23	1492.98	67.75	124.181	1147.71	54.5576	1.76171
2018-09-14	1366.57	1431.53	64.96	124.181	1100.47	52.3109	1.76981
2018-09-21	1411.12	1478.2	67.08	124.181	1136.34	54.0181	1.7636
2018-09-28	1411.34	1478.44	67.1	124.181	1136.52	54.0342	1.76351
2018-10-12	1268.41	1328.71	60.3	124.429	1019.38	48.4614	1.78494
2018-10-19	1249.89	1309.32	59.43	124.429	1004.5	47.7622	1.78785
2018-10-26	1263.19	1323.25	60.06	124.429	1015.19	48.2685	1.78572
2018-11-02	1348.28	1412.39	64.11	124.056	1086.83	51.6784	1.7721
2018-11-09	1322.83	1385.73	62.9	124.056	1066.32	50.703	1.77585
2018-11-16	1403.28	1470	66.72	124.056	1131.17	53.7823	1.76439
2018-11-23	1308.74	1370.96	62.22	124.056	1054.96	50.1549	1.77805
2018-11-30	1329.39	1392.6	63.21	124.056	1071.61	50.9529	1.77489
2018-12-07	1341.02	1404.78	63.76	124.056	1080.98	51.3963	1.7732
2018-12-14	1310.46	1372.77	62.31	124.056	1056.35	50.2274	1.77773
2018-12-21	1270.3	1330.7	60.4	124.056	1023.98	48.6878	1.78396
2018-12-28	1250.53	1309.98	59.45	124.056	1008.04	47.922	1.78721
2019-01-04	1245.16	1304.36	59.2	124.676	998.717	47.4831	1.78907
2019-01-11	1261.56	1321.54	59.98	124.676	1011.87	48.1087	1.7864
2019-01-18	1269.5	1329.86	60.36	124.676	1018.24	48.4135	1.78511
2019-01-25	1265.49	1325.66	60.17	124.676	1015.02	48.2611	1.78575
2019-02-01	1271.27	1331.72	60.45	125.923	1009.56	48.0056	1.7868
2019-02-15	1357.84	1422.4	64.56	125.923	1078.31	51.2695	1.77368
2019-02-22	1456.3	1525.54	69.24	125.923	1156.5	54.9861	1.76017
2019-03-01	1567.87	1642.42	74.55	125.419	1250.11	59.4407	1.74566
2019-03-08	1654.49	1733.15	78.66	125.419	1319.17	62.7177	1.73602
2019-03-15	1662.62	1741.67	79.05	125.419	1325.65	63.0287	1.73513
2019-03-22	1693.87	1774.4	80.53	125.419	1350.57	64.2087	1.73187
2019-03-29	1693.55	1774.21	80.66	125.419	1350.31	64.3124	1.73115
2019-04-04	1777.26	1862.52	85.26	101	1759.66	84.4158	1.68469
2019-04-12	1695.73	1777.08	81.35	101	1678.94	80.5446	1.69201
2019-04-19	1715.8	1798.5	82.7	101	1698.81	81.8812	1.68836
2019-04-26	1657.82	1737.8	79.98	101	1641.41	79.1881	1.69341
2019-04-30	1623.78	1702.3	78.52	101	1607.7	77.7426	1.69581
2019-05-10	1533.87	1608.23	74.36	101	1518.68	73.6238	1.70404
2019-05-17	1478.75	1550.88	72.13	101	1464.11	71.4158	1.70762
2019-05-24	1443.75	1514.31	70.56	101	1429.46	69.8614	1.71083
2019-05-31	1483.66	1559.85	76.19	101	1468.97	75.4356	1.68676
2019-06-06	1416.06	1489.56	73.5	100.899	1403.44	72.8451	1.68986
2019-06-14	1453.96	1529.67	75.71	100.899	1441.01	75.0354	1.68438
2019-06-21	1523.81	1603.54	79.73	100.899	1510.23	79.0196	1.67518
2019-06-28	1511.51	1591.28	79.77	100.899	1498.04	79.0593	1.67313
2019-07-05	1547.74	1630.53	82.79	101.303	1527.84	81.7254	1.665
2019-07-12	1518.07	1599.76	81.69	101.303	1498.55	80.6396	1.66567
2019-07-19	1541.98	1625.11	83.13	101.303	1522.15	82.0611	1.66261
2019-07-26	1561.86	1646.28	84.42	101.303	1541.78	83.3345	1.65971
2019-08-02	1556.74	1640.9	84.16	102.012	1526.04	82.5003	1.66117
2019-08-09	1507.71	1589.21	81.5	102.012	1477.98	79.8928	1.66605
2019-08-16	1567.99	1652.78	84.79	102.012	1537.07	83.1179	1.66
2019-08-23	1615.56	1702.92	87.36	102.012	1583.7	85.6372	1.65558
2019-08-30	1610.9	1698	87.1	102.012	1579.13	85.3824	1.65604
2019-09-06	1692.24	1783.74	91.5	102.93	1644.07	88.8955	1.65014
2019-09-12	1710.57	1803.07	92.5	102.93	1661.88	89.8671	1.64855
2019-09-20	1705.05	1797.26	92.21	102.93	1656.52	89.5853	1.64898
2019-09-27	1647.53	1736.63	89.1	102.93	1600.63	86.5638	1.65397
2019-09-30	1627.55	1715.57	88.02	102.93	1581.22	85.5146	1.65576
2019-10-11	1666.83	1758.5	91.67	103.856	1604.94	88.2663	1.64738
2019-10-18	1648.63	1739.29	90.66	103.856	1587.42	87.2938	1.649
2019-10-25	1675.34	1767.47	92.13	103.856	1613.13	88.7092	1.64667
2019-11-01	1687	1779.77	92.77	104.272	1617.89	88.9696	1.64626
2019-11-08	1711.22	1805.32	94.1	104.272	1641.12	90.2451	1.64422
2019-11-15	1674.78	1766.89	92.11	104.272	1606.17	88.3366	1.64726
2019-11-22	1679.8	1772.18	92.38	104.272	1610.98	88.5955	1.64685
2019-11-29	1664.9	1756.45	91.55	104.272	1596.7	87.7995	1.64818
2019-12-06	1726.8	1821.76	94.96	104.272	1656.06	91.0698	1.64291
2019-12-13	1755.41	1851.95	96.54	104.272	1683.5	92.5851	1.64055
2019-12-20	1771.71	1869.14	97.43	104.272	1699.13	93.4387	1.63927
2019-12-27	1767.58	1864.79	97.21	104.272	1695.17	93.2277	1.63957
2020-01-03	1836.01	1936.98	100.97	105.731	1736.48	95.4967	1.63621
2020-01-10	1904.19	2008.91	104.72	105.731	1800.97	99.0434	1.63116
2020-01-17	1932.51	2038.79	106.28	105.731	1827.75	100.519	1.62913
2020-01-23	1927.74	2033.75	106.01	105.731	1823.24	100.263	1.62949
2020-02-07	2015.8	2126.65	110.85	106.577	1891.4	104.009	1.62453
2020-02-14	2069.22	2183.01	113.79	106.577	1941.52	106.768	1.62102
2020-02-21	2226.64	2349.09	122.45	106.577	2089.23	114.893	1.61141
2020-02-28	2071.57	2185.49	113.92	106.577	1943.73	106.89	1.62087
2020-03-06	2192.94	2313.53	120.59	105.298	2082.6	114.522	1.61184
2020-03-13	2030.58	2142.25	111.67	105.298	1928.41	106.051	1.62191
2020-03-20	1915.05	2020.36	105.31	105.298	1818.69	100.011	1.62984
2020-03-27	1903.88	2008.58	104.7	105.298	1808.08	99.4318	1.63063
2020-04-03	1906.67	2011.74	105.07	104.351	1827.18	100.689	1.62846
2020-04-10	1949.88	2057.37	107.49	104.351	1868.58	103.008	1.6253
2020-04-17	2020.77	2132.51	111.74	104.351	1936.52	107.081	1.61945
2020-04-24	2003.75	2114.6	110.85	104.351	1920.21	106.228	1.62041
2020-04-30	2069.43	2184.22	114.79	104.351	1983.15	110.004	1.61524
2020-05-08	2125.24	2243.14	117.9	103.516	2053.06	113.896	1.61069
2020-05-15	2124.31	2243.24	118.93	103.516	2052.16	114.891	1.60765
2020-05-22	2046.6	2162.11	115.51	103.516	1977.09	111.587	1.60969
2020-05-29	2086.67	2205.72	119.05	103.516	2015.8	115.007	1.60354
2020-06-05	2166.38	2290.72	124.34	103.412	2094.9	120.237	1.59668
2020-06-12	2206.76	2338.93	132.17	103.412	2133.94	127.809	1.58039
2020-06-19	2319.45	2459.02	139.57	103.412	2242.91	134.965	1.57299
2020-06-24	2382.47	2525.97	143.5	103.412	2303.85	138.765	1.56957
2020-07-03	2462.56	2611.34	148.78	104.033	2367.1	143.013	1.56549
2020-07-10	2778.46	2946.65	168.19	104.033	2670.75	161.67	1.55147
2020-07-17	2662.4	2823.95	161.55	104.033	2559.19	155.288	1.5554
2020-07-24	2627.84	2787.3	159.46	104.033	2525.97	153.279	1.55683
2020-07-31	2795.4	2965.09	169.69	104.033	2687.04	163.112	1.54996
2020-08-07	2749.95	2916.88	166.93	104.449	2632.82	159.82	1.55218
2020-08-14	2668.71	2831.1	162.39	104.449	2555.04	155.473	1.55471
2020-08-21	2632.45	2792.73	160.28	104.449	2520.32	153.453	1.55604
2020-08-28	2757.84	2925.82	167.98	104.449	2640.37	160.825	1.55082
