# Supplementary material for: Research on multiple bubbles in China’s multi-level stock market
Source: PLoS One. 2021 Aug 2;16(8):e0255476. doi: 10.1371/journal.pone.0255476 (PMC8328329; doi:10.1371/journal.pone.0255476)
Supplement: S4 File — (XLSX) [file pone.0255476.s004.xlsx]

## Sheet: CSI300
Date	BSADF	95%CV	BADF	95%CV				statistics	90%CV	95%CV	99%CV
2006-04-07							SADF	-25.7813	1.25101	1.52557	2.01735
2006-04-14							GSADF	3.7641	2.05301	2.28726	2.79466
2006-04-21
2006-04-28
2006-05-12
2006-05-19
2006-05-26
2006-06-02
2006-06-09
2006-06-16
2006-06-23
2006-06-30
2006-07-07
2006-07-14
2006-07-21
2006-07-28
2006-08-04
2006-08-11
2006-08-18
2006-08-25
2006-09-01
2006-09-08
2006-09-15
2006-09-22
2006-09-29
2006-10-13
2006-10-20
2006-10-27
2006-11-03
2006-11-10
2006-11-17
2006-11-24
2006-12-01
2006-12-08
2006-12-15
2006-12-22
2006-12-29
2007-01-05
2007-01-12
2007-01-19
2007-01-26
2007-02-02
2007-02-09
2007-02-16
2007-03-02
2007-03-09
2007-03-16
2007-03-23
2007-03-30
2007-04-06
2007-04-13
2007-04-20
2007-04-27
2007-04-30
2007-05-11
2007-05-18	-32.2526	0.0116644	-32.2526	0.0116644
2007-05-25	-31.7622	0.0405881	-31.7622	0.00805476
2007-06-01	-31.4984	-0.0473734	-31.4984	-0.137725
2007-06-08	-20.7941	0.0112833	-31.1318	-0.102819
2007-06-15	-20.6655	-0.00372123	-30.5423	-0.131694
2007-06-22	-18.6653	0.0933696	-30.0093	-0.0359657
2007-06-29	-15.2612	0.00630516	-29.6962	-0.0866637
2007-07-06	-10.889	0.126038	-29.3715	-0.00909616
2007-07-13	-7.71907	0.0951581	-29.0167	-0.0641706
2007-07-20	-5.59031	0.129047	-28.6372	-0.0769325
2007-07-27	-3.44703	0.0918362	-28.232	-0.0839539
2007-08-03	-1.55754	0.101488	-27.8705	-0.0972488
2007-08-10	-1.10462	0.124544	-27.5608	-0.0991103
2007-08-17	-0.590101	0.151684	-27.3578	-0.0467166
2007-08-24	0.351044	0.123506	-26.9952	-0.0556499
2007-08-31	0.196775	0.176101	-26.7625	-0.0501828
2007-09-07	0.0058923	0.173232	-26.5725	-0.0196378
2007-09-14	-0.115439	0.249843	-26.3944	0.0328536
2007-09-21	-0.239695	0.147026	-26.2395	-0.0588622
2007-09-28	-0.345715	0.190657	-26.096	-0.0654442
2007-10-12	-0.436684	0.224295	-25.9618	-0.00776267
2007-10-19	-0.637022	0.178756	-25.8812	-0.136777
2007-10-26	-0.853392	0.240761	-25.8362	-0.00955585
2007-11-02	-0.961289	0.19931	-25.7813	-0.0771653
2007-11-09	-1.24872	0.147232	-25.8071	-0.131043
2007-11-16	-1.36614	0.269535	-25.8078	-0.0683382
2007-11-23	-1.52471	0.256492	-25.8366	-0.0326808
2007-11-30	-1.6637	0.232977	-25.8739	-0.0724944
2007-12-07	-1.65122	0.211062	-25.8669	-0.0626763
2007-12-14	-1.76397	0.185428	-25.8964	-0.11073
2007-12-21	-1.8053	0.253481	-25.9074	-0.0286189
2007-12-28	-1.80714	0.293111	-25.9037	-0.0384211
2008-01-04	-1.86702	0.245345	-25.9137	-0.0464877
2008-01-11	-1.88259	0.276176	-25.9097	-0.0829196
2008-01-18	-2.05026	0.240491	-25.9587	-0.107127
2008-01-25	-2.22481	0.318879	-26.0322	-0.035822
2008-02-01	-2.44896	0.210974	-26.1581	-0.0713333
2008-02-05	-2.39215	0.290861	-26.2026	-0.0502898
2008-02-15	-2.48766	0.223682	-26.2853	-0.0624073
2008-02-22	-2.42484	0.247075	-26.3716	-0.068286
2008-02-29	-2.3385	0.237045	-26.4556	-0.0771652
2008-03-07	-2.38901	0.271598	-26.541	-0.0720244
2008-03-14	-2.48345	0.340047	-26.6754	0.00804895
2008-03-21	-2.53514	0.262348	-26.7956	-0.038111
2008-03-28	-2.58024	0.297227	-26.9201	0.0303218
2008-04-03	-2.61158	0.28328	-27.0651	-0.0400328
2008-04-11	-2.62479	0.350219	-27.1759	-0.0597758
2008-04-18	-2.58632	0.286289	-27.3418	-0.103767
2008-04-25	-2.49898	0.375793	-27.405	0.00833777
2008-04-30	-2.49699	0.246657	-27.4952	-0.122043
2008-05-09	-2.52874	0.350137	-27.5971	-0.0715531
2008-05-16	-2.50645	0.275007	-27.6714	-0.101887
2008-05-23	-2.56163	0.339406	-27.7826	-0.080218
2008-05-30	-2.57748	0.367325	-27.8755	-0.0719684
2008-06-06	-2.59275	0.421153	-27.9662	-0.0102258
2008-06-13	-2.65547	0.358175	-28.0992	-0.0576838
2008-06-20	-2.64569	0.41455	-28.1878	-0.0509541
2008-06-27	-2.55898	0.328783	-28.24	-0.0512871
2008-07-04	-2.57593	0.296804	-28.3154	-0.110987
2008-07-11	-2.46349	0.33012	-28.3421	-0.0931348
2008-07-18	-2.16126	0.38303	-28.4188	-0.0246495
2008-07-25	-2.03902	0.374666	-28.4495	-0.0633192
2008-08-01	-2.02357	0.353454	-28.5015	-0.0494715
2008-08-08	-2.1022	0.305547	-28.5967	-0.103711
2008-08-15	-1.91683	0.339866	-28.6955	-0.0576068
2008-08-22	-1.71047	0.406492	-28.788	-0.0380213
2008-08-29	-1.63618	0.258828	-28.8754	-0.163008
2008-09-05	-1.58919	0.417491	-28.9977	-0.0524541
2008-09-12	-1.48712	0.33742	-29.1179	-0.00243953
2008-09-19	-1.52227	0.355955	-29.2223	-0.041512
2008-09-26	-1.69726	0.353781	-29.29	-0.0955421
2008-10-10	-1.52646	0.373127	-29.4294	-0.0288695
2008-10-17	-1.37888	0.357864	-29.555	-0.0934495
2008-10-24	-1.24643	0.372613	-29.6827	-0.095581
2008-10-31	-0.906641	0.394443	-29.8213	-0.0434981
2008-11-07	-0.992204	0.276231	-29.943	-0.091808
2008-11-14	-1.63244	0.323457	-30.0091	-0.0833847
2008-11-21	-1.66368	0.393567	-30.107	-0.0857371
2008-11-28	-1.57377	0.292863	-30.224	-0.112316
2008-12-05	-1.78823	0.347641	-30.2946	-0.0897827
2008-12-12	-1.77483	0.328546	-30.4002	-0.113062
2008-12-19	-1.8394	0.408523	-30.4801	-0.0385754
2008-12-26	-1.7632	0.335145	-30.6053	-0.0754643
2008-12-31	-1.715	0.406883	-30.7205	-0.0225809
2009-01-09	-1.81921	0.376086	-30.8155	-0.0546314
2009-01-16	-1.88329	0.278995	-30.9051	-0.157542
2009-01-23	-1.91522	0.401849	-30.9939	-0.129499
2009-02-06	-1.96005	0.39179	-31.0476	-0.0535018
2009-02-13	-1.90807	0.335454	-31.0971	-0.173347
2009-02-20	-1.94814	0.410173	-31.1757	-0.088041
2009-02-27	-2.04643	0.385422	-31.284	-0.0665697
2009-03-06	-2.04125	0.310664	-31.3474	-0.0915631
2009-03-13	-2.08254	0.36496	-31.4418	-0.0412045
2009-03-20	-2.03997	0.418889	-31.4946	-0.1356
2009-03-27	-1.88684	0.397674	-31.5473	-0.0674551
2009-04-03	-1.72486	0.388858	-31.599	-0.0657153
2009-04-10	-1.63838	0.42061	-31.6564	-0.0318994
2009-04-17	-1.44038	0.4556	-31.7047	-0.0207981
2009-04-24	-1.53292	0.422624	-31.7746	-0.0939731
2009-04-30	-1.42665	0.394691	-31.8261	-0.101345
2009-05-08	-1.1672	0.461956	-31.8547	-0.0135664
2009-05-15	-1.09547	0.394969	-31.8958	-0.0623026
2009-05-22	-1.09584	0.424957	-31.9428	-0.07768
2009-05-27	-0.798416	0.417503	-31.9573	0.0410586
2009-06-05	-0.1809	0.375051	-31.933	-0.0939719
2009-06-12	0.211258	0.329321	-31.902	-0.121112
2009-06-19	0.646562	0.369315	-31.8538	-0.107082
2009-06-26	1.05078	0.401038	-31.7838	-0.0567715
2009-07-03	1.40418	0.431144	-31.6972	-0.0139986
2009-07-10	1.33533	0.351553	-31.6357	-0.103701
2009-07-17	1.39699	0.404569	-31.5619	-0.0951587
2009-07-24	1.45219	0.393444	-31.4839	-0.0847842
2009-07-31	1.43256	0.411518	-31.4148	-0.136039
2009-08-07	1.09262	0.444196	-31.3776	-0.0414133
2009-08-14	0.836462	0.460157	-31.3592	-0.148079
2009-08-21	0.632872	0.375152	-31.3456	-0.0619246
2009-08-28	0.441873	0.424473	-31.3442	-0.0744727
2009-09-04	0.428165	0.411473	-31.3262	-0.0640847
2009-09-11	0.512183	0.452427	-31.2908	-0.110501
2009-09-18	0.443902	0.415113	-31.2722	-0.111978
2009-09-25	0.346572	0.465856	-31.2622	-0.0519198
2009-09-30	0.265182	0.402182	-31.257	-0.0376469
2009-10-09	0.348488	0.494287	-31.2283	-0.0192809
2009-10-16	0.365549	0.383203	-31.2043	-0.0874324
2009-10-23	0.444282	0.434971	-31.1668	-0.176819
2009-10-30	0.305742	0.409182	-31.16	-0.113796
2009-11-06	0.392541	0.47433	-31.1245	-0.0854089
2009-11-13	0.374727	0.431551	-31.1016	-0.0716934
2009-11-20	0.403895	0.433305	-31.0706	-0.0477929
2009-11-27	0.208094	0.468517	-31.075	0.000132482
2009-12-04	0.322142	0.482871	-31.0426	-0.0210649
2009-12-11	0.255077	0.431242	-31.0337	-0.0409105
2009-12-18	0.122615	0.362229	-31.0396	-0.0692702
2009-12-25	0.123975	0.439699	-31.0334	-0.045056
2009-12-31	0.189472	0.394867	-31.0154	-0.0552446
2010-01-08	0.105063	0.440392	-31.0184	-0.0618357
2010-01-15	0.0899516	0.459538	-31.0156	-0.0316525
2010-01-22	0.10512	0.439063	-31.0092	-0.0359712
2010-01-29	-0.0986911	0.44345	-31.0388	-0.0768526
2010-02-05	-0.157359	0.518039	-31.0594	-0.0523555
2010-02-12	-0.118307	0.424057	-31.0658	-0.101981
2010-02-26	-0.114397	0.408484	-31.0748	-0.134783
2010-03-05	-0.124809	0.448748	-31.0854	-0.0362446
2010-03-12	-0.149077	0.485835	-31.0999	-0.0500986
2010-03-19	-0.129702	0.426627	-31.108	-0.126378
2010-03-26	-0.144466	0.438316	-31.1213	-0.0688651
2010-04-02	-0.0967078	0.414042	-31.1232	-0.0483868
2010-04-09	-0.121091	0.465257	-31.1358	-0.0800861
2010-04-16	-0.106482	0.39273	-31.1428	-0.195313
2010-04-23	-0.188425	0.399882	-31.1671	-0.0992258
2010-04-30	-0.242852	0.406304	-31.193	-0.125832
2010-05-07	-0.321402	0.362213	-31.228	-0.158072
2010-05-14	-0.296318	0.465393	-31.2479	-0.091199
2010-05-21	-0.31487	0.456332	-31.274	-0.0801193
2010-05-28	-0.207338	0.416864	-31.2734	-0.112376
2010-06-04	-0.224048	0.479606	-31.2906	-0.0817731
2010-06-11	-0.173783	0.451727	-31.2956	-0.0889695
2010-06-18	-0.188318	0.51149	-31.3107	-0.000169725
2010-06-25	-0.0961308	0.419051	-31.3057	-0.0703199
2010-07-02	-0.122997	0.457702	-31.3177	-0.102838
2010-07-09	0.03181	0.412982	-31.2955	-0.100121
2010-07-16	0.0596188	0.447277	-31.2885	-0.103784
2010-07-23	0.202123	0.472058	-31.2578	-0.131605
2010-07-30	0.259047	0.512792	-31.2351	-0.0293596
2010-08-06	0.251258	0.457417	-31.2208	-0.0664536
2010-08-13	0.210159	0.503779	-31.2139	-0.0430032
2010-08-20	0.222706	0.481811	-31.2019	-0.0139455
2010-08-27	0.185317	0.443071	-31.1976	-0.146818
2010-09-03	0.194401	0.518735	-31.1878	-0.0695129
2010-09-10	0.19319	0.485185	-31.1792	-0.083934
2010-09-17	0.189499	0.486218	-31.1709	0.0214982
2010-09-21	0.170819	0.50686	-31.1655	-0.0414174
2010-09-30	0.234465	0.454847	-31.1536	-0.101566
2010-10-08	0.366184	0.567552	-31.1394	-0.0512892
2010-10-15	0.84862	0.489207	-31.1064	-0.0362672
2010-10-22	0.854129	0.448072	-31.0864	-0.0559486
2010-10-29	0.763417	0.46315	-31.0704	-0.0915215
2010-11-05	0.869572	0.450532	-31.049	-0.0883256
2010-11-12	0.348731	0.493707	-31.0512	-0.00988615
2010-11-19	0.163731	0.411377	-31.053	-0.0778331
2010-11-26	0.155918	0.456402	-31.0493	-0.045635
2010-12-03	0.116296	0.488903	-31.0505	-0.0396299
2010-12-10	0.103362	0.471189	-31.049	-0.0773379
2010-12-17	0.118308	0.392138	-31.0435	-0.0969323
2010-12-24	0.0749055	0.455557	-31.0464	-0.0805739
2010-12-31	0.0454802	0.474981	-31.0497	-0.0558652
2011-01-07	0.0356826	0.574784	-31.0517	0.0220785
2011-01-14	-0.0109593	0.41451	-31.0603	-0.142189
2011-01-21	-0.072078	0.459216	-31.0741	-0.187822
2011-01-28	-0.0598799	0.469712	-31.0792	-0.0773435
2011-02-01	-0.0693498	0.487651	-31.0867	-0.0891404
2011-02-11	-0.0620918	0.524532	-31.0914	-0.0663299
2011-02-18	-0.0338472	0.517141	-31.0916	-0.0717257
2011-02-25	-0.0516108	0.480659	-31.098	-0.00729264
2011-03-04	-0.0308005	0.555768	-31.0988	-0.0463611
2011-03-11	-0.0520182	0.481521	-31.1057	-0.116398
2011-03-18	-0.0764581	0.510869	-31.1144	-0.0181795
2011-03-25	-0.0561877	0.482357	-31.1171	-0.0686758
2011-04-01	-0.0684301	0.473335	-31.1239	0.0161171
2011-04-08	-0.0485229	0.400729	-31.1257	-0.0928454
2011-04-15	-0.056592	0.473942	-31.1309	-0.08714
2011-04-22	-0.0807639	0.521425	-31.1394	-0.0641445
2011-04-29	-0.130103	0.545228	-31.1536	-0.0992647
2011-05-06	-0.165594	0.539189	-31.1687	-0.00933399
2011-05-13	-0.154852	0.517236	-31.1779	-0.0517934
2011-05-20	-0.154099	0.521495	-31.1876	-0.0825717
2011-05-27	-0.207267	0.454086	-31.2058	-0.0817865
2011-06-03	-0.141333	0.608716	-31.2064	-0.0215808
2011-06-10	-0.0441651	0.44648	-31.1969	-0.102961
2011-06-17	0.231498	0.588964	-31.1771	-0.00297747
2011-06-24	0.7547	0.512531	-31.1413	-0.114945
2011-07-01	0.897468	0.52814	-31.1185	-0.051849
2011-07-08	1.10315	0.428209	-31.0915	-0.0969518
2011-07-15	1.16855	0.532647	-31.069	-0.0636253
2011-07-22	1.10187	0.560847	-31.0518	-0.0876616
2011-07-29	0.892579	0.460502	-31.0422	-0.091372
2011-08-05	0.71632	0.450615	-31.0356	-0.0716669
2011-08-12	0.649579	0.579025	-31.0274	-0.0453781
2011-08-19	0.508657	0.57273	-31.0236	0.00923662
2011-08-26	0.622967	0.502906	-31.0092	-0.0276478
2011-09-02	0.431034	0.430439	-31.0076	-0.0807843
2011-09-09	0.318206	0.480904	-31.0059	-0.0863645
2011-09-16	0.281099	0.535622	-31.0029	-0.0581681
2011-09-23	0.182093	0.548702	-31.0038	-0.0362555
2011-09-30	0.0355058	0.532852	-31.0092	-0.11756
2011-10-14	0.0976701	0.493534	-31.0057	-0.0498093
2011-10-21	-0.0593327	0.504637	-31.0166	-0.108821
2011-10-28	0.0918246	0.586344	-31.0055	-0.0766263
2011-11-04	0.137222	0.556354	-31.0005	-0.0455266
2011-11-11	0.0305592	0.511714	-31.0029	-0.0647911
2011-11-18	-0.0596829	0.507203	-31.0099	-0.0286558
2011-11-25	-0.0878929	0.500622	-31.0165	-0.142184
2011-12-02	-0.105652	0.451412	-31.0228	-0.154474
2011-12-09	-0.141418	0.575809	-31.0323	-0.00798405
2011-12-16	-0.205596	0.541388	-31.0479	-0.0318506
2011-12-23	-0.228148	0.495694	-31.0606	-0.0276647
2011-12-30	-0.243836	0.580088	-31.0731	-0.0543696
2012-01-06	-0.295724	0.573728	-31.0915	0.00283457
2012-01-13	-0.256928	0.529827	-31.0977	-0.0901978
2012-01-20	-0.217378	0.523249	-31.1009	-0.0679982
2012-02-03	-0.224932	0.521545	-31.1091	-0.072965
2012-02-10	-0.222302	0.571395	-31.1161	-0.0187487
2012-02-17	-0.230377	0.457939	-31.1251	-0.134147
2012-02-24	-0.193262	0.554804	-31.127	-0.037087
2012-03-02	-0.191853	0.553061	-31.1325	-0.0615656
2012-03-09	-0.208298	0.545352	-31.1405	-0.0728556
2012-03-16	-0.234545	0.541516	-31.1513	0.00736188
2012-03-23	-0.273725	0.474522	-31.1656	-0.0745411
2012-03-30	-0.321078	0.572016	-31.1833	-7.34924e-05
2012-04-06	-0.300856	0.515818	-31.1926	-0.0234646
2012-04-13	-0.279791	0.5735	-31.1999	-0.055458
2012-04-20	-0.266178	0.574232	-31.2066	-0.0205135
2012-04-27	-0.267215	0.452259	-31.2148	-0.18559
2012-05-04	-0.233366	0.535106	-31.2175	-0.0811228
2012-05-11	-0.238256	0.473169	-31.2245	-0.0684849
2012-05-18	-0.248383	0.54	-31.2326	-0.0777301
2012-05-25	-0.246919	0.527656	-31.2396	-0.0698521
2012-06-01	-0.153751	0.522495	-31.2327	-0.109907
2012-06-08	-0.0433711	0.566097	-31.2283	-0.0632057
2012-06-15	0.530155	0.475865	-31.2043	-0.10855
2012-06-21	0.64375	0.56501	-31.1927	-0.116122
2012-06-29	1.2028	0.510263	-31.1658	-0.0927117
2012-07-06	1.55736	0.577672	-31.1407	-0.0678395
2012-07-13	1.64777	0.503502	-31.1196	-0.113074
2012-07-20	1.68207	0.54559	-31.0994	-0.0701072
2012-07-27	1.81208	0.511752	-31.0868	-0.0253495
2012-08-03	1.94807	0.506921	-31.0674	-0.0774897
2012-08-10	2.03231	0.548134	-31.0477	-0.0378552
2012-08-17	1.62968	0.49773	-31.0351	-0.0406805
2012-08-24	1.35766	0.527999	-31.0238	-0.0966239
2012-08-31	1.00662	0.496936	-31.017	-0.0699165
2012-09-07	1.36874	0.499082	-30.9948	-0.0780871
2012-09-14	1.24832	0.573307	-30.9811	-0.029428
2012-09-21	0.858848	0.557599	-30.9749	-0.0363772
2012-09-28	1.04362	0.537038	-30.9576	-0.127221
2012-10-12	0.998144	0.652608	-30.945	0.0182072
2012-10-19	1.00441	0.468009	-30.9308	-0.116759
2012-10-26	0.723571	0.545934	-30.9248	-0.0485953
2012-11-02	0.794404	0.542777	-30.9117	-0.0373447
2012-11-09	0.591469	0.411937	-30.9063	-0.177655
2012-11-16	0.412997	0.566721	-30.9029	-0.0919388
2012-11-23	0.401805	0.508344	-30.896	-0.0848087
2012-11-30	0.282758	0.583975	-30.8938	-0.0489205
2012-12-07	0.386732	0.568715	-30.8831	-0.0292646
2012-12-14	0.540213	0.492152	-30.8694	-0.0713413
2012-12-21	0.526405	0.513505	-30.8598	-0.0906683
2012-12-28	0.669038	0.470843	-30.8448	-0.083743
2013-01-04	0.654293	0.505786	-30.834	-0.0361567
2013-01-11	0.532856	0.514522	-30.8271	-0.0388513
2013-01-18	0.669708	0.590249	-30.8129	-0.107288
2013-01-25	0.58125	0.509439	-30.805	-0.0954554
2013-02-01	0.752197	0.541354	-30.7887	-0.0686368
2013-02-08	0.74362	0.530043	-30.7768	-0.0997485
2013-02-22	0.404566	0.553582	-30.7756	-0.0780939
2013-03-01	0.502304	0.594234	-30.7642	-0.076531
2013-03-08	0.369688	0.569325	-30.7601	-0.0331347
2013-03-15	0.247036	0.558827	-30.7575	-0.052804
2013-03-22	0.321005	0.584713	-30.7483	-0.00928124
2013-03-29	0.154182	0.524367	-30.7491	-0.0787628
2013-04-03	0.114809	0.581487	-30.7467	-0.0758336
2013-04-12	0.0804978	0.552227	-30.7449	-0.118049
2013-04-19	0.127548	0.529489	-30.7385	-0.0873902
2013-04-26	0.0300867	0.535128	-30.7393	-0.0941334
2013-05-03	0.0834399	0.575922	-30.7331	-0.0837832
2013-05-10	0.109104	0.492734	-30.7275	-0.116878
2013-05-17	0.199064	0.602079	-30.718	-0.116014
2013-05-24	0.296056	0.449931	-30.7077	-0.159464
2013-05-31	0.335725	0.533918	-30.6987	-0.059073
2013-06-07	0.595382	0.589665	-30.6802	-0.0955223
2013-06-14	0.723161	0.506883	-30.6642	-0.184949
2013-06-21	0.788555	0.536702	-30.6491	-0.100525
2013-06-28	0.948138	0.596297	-30.6304	-0.119307
2013-07-05	1.25932	0.560303	-30.6046	-0.0704283
2013-07-12	1.69398	0.509454	-30.5703	-0.0940997
2013-07-19	1.52754	0.59635	-30.5507	-0.00368101
2013-07-26	1.80339	0.629443	-30.5198	-0.0865183
2013-08-02	1.77878	0.574985	-30.496	-0.124842
2013-08-09	2.19674	0.555682	-30.4694	-0.102015
2013-08-16	2.09801	0.565463	-30.4456	0.0268393
2013-08-23	1.91098	0.57953	-30.4232	-0.0980909
2013-08-30	1.76421	0.516887	-30.4006	-0.163339
2013-09-06	1.64877	0.510771	-30.3786	-0.14388
2013-09-13	2.07599	0.590529	-30.3468	-0.0889031
2013-09-18	1.699	0.595535	-30.3259	-0.109002
2013-09-27	1.54581	0.543031	-30.306	-0.0595148
2013-09-30	1.48666	0.567529	-30.2852	-0.0136529
2013-10-11	1.49926	0.575086	-30.2626	-0.0634918
2013-10-18	1.35754	0.559363	-30.2444	-0.0973045
2013-10-25	1.19755	0.574042	-30.2283	-0.090655
2013-11-01	1.16335	0.518637	-30.21	-0.122943
2013-11-08	0.985689	0.56904	-30.1967	-0.0913566
2013-11-15	0.991011	0.610295	-30.1789	-0.0805355
2013-11-22	1.00047	0.569684	-30.1607	-0.0755832
2013-11-29	1.00043	0.615909	-30.1424	-0.0379279
2013-12-06	0.953	0.637349	-30.1256	-0.0258007
2013-12-13	0.839393	0.54397	-30.1118	-0.123348
2013-12-20	0.616315	0.605478	-30.1036	-0.135496
2013-12-27	0.606665	0.542205	-30.0904	-0.121847
2014-01-03	0.525714	0.624239	-30.0801	-0.108226
2014-01-10	0.41742	0.560974	-30.073	-0.0858341
2014-01-17	0.366232	0.519002	-30.0647	-0.0729602
2014-01-24	0.399563	0.627973	-30.0524	-0.0620535
2014-01-30	0.333808	0.559204	-30.0446	-0.107716
2014-02-07	0.307246	0.56712	-30.0356	-0.119056
2014-02-14	0.354967	0.566306	-30.0229	-0.0549838
2014-02-21	0.302299	0.571076	-30.0147	-0.0831712
2014-02-28	0.202659	0.509126	-30.0102	-0.136128
2014-03-07	0.179037	0.60835	-30.0034	-0.0728038
2014-03-14	0.115836	0.539168	-29.9993	-0.0945572
2014-03-21	0.124147	0.534513	-29.9918	-0.0608103
2014-03-28	0.10168	0.596894	-29.9858	-0.117677
2014-04-04	0.112926	0.594801	-29.9779	-0.0231302
2014-04-11	0.159568	0.501111	-29.9677	-0.105029
2014-04-18	0.103962	0.590063	-29.9623	-0.0835209
2014-04-25	0.0541596	0.579731	-29.9578	-0.0933047
2014-04-30	0.0425585	0.580993	-29.9523	-0.0678081
2014-05-09	0.0616893	0.544078	-29.9449	-0.0486914
2014-05-16	0.0751864	0.57459	-29.9372	-0.0043505
2014-05-23	0.104982	0.569255	-29.9282	-0.180078
2014-05-30	0.11545	0.593875	-29.9197	-0.0369837
2014-06-06	0.14573	0.538335	-29.9099	-0.0851585
2014-06-13	0.193586	0.584001	-29.8985	-0.0851111
2014-06-20	0.297803	0.582449	-29.8829	-0.0542175
2014-06-27	0.565036	0.630604	-29.8587	-0.0884211
2014-07-04	0.711569	0.536455	-29.8372	0.00720569
2014-07-11	1.03152	0.590015	-29.8068	-0.0518184
2014-07-18	1.31056	0.616724	-29.775	-0.143378
2014-07-25	2.18984	0.609737	-29.7469	-0.017343
2014-08-01	3.7641	0.631332	-29.718	-0.0615816
2014-08-08	3.17914	0.567327	-29.6933	-0.0210877
2014-08-15	3.28801	0.59979	-29.6689	-0.0822961
2014-08-22	2.87212	0.565335	-29.6459	-0.0656858
2014-08-29	2.45523	0.566344	-29.6253	-0.0676779
2014-09-05	2.50203	0.614448	-29.6008	-0.037271
2014-09-12	2.22589	0.565379	-29.5792	-0.118917
2014-09-19	1.97077	0.53345	-29.5585	-0.0491945
2014-09-26	1.82324	0.557582	-29.5376	-0.129224
2014-09-30	1.83473	0.592985	-29.5172	-0.104157
2014-10-10	1.72191	0.601297	-29.497	-0.0371091
2014-10-17	1.51732	0.495947	-29.4786	-0.0880286
2014-10-24	1.27747	0.550279	-29.4619	-0.164199
2014-10-31	1.41636	0.617605	-29.4403	-0.00704085
2014-11-07	1.31413	0.646254	-29.4217	-0.0657041
2014-11-14	1.36924	0.665054	-29.4008	0.0177263
2014-11-21	1.26896	0.555172	-29.3823	-0.106615
2014-11-28	1.54686	0.569474	-29.3572	-0.0537067
2014-12-05	1.89775	0.566896	-29.3287	-0.113022
2014-12-12	1.86554	0.665722	-29.3048	-0.0143288
2014-12-19	2.01535	0.573476	-29.2784	-0.0591411
2014-12-26	1.96074	0.536246	-29.2547	-0.0630058
2014-12-31	1.94034	0.613463	-29.2309	-0.152482
2015-01-09	1.83582	0.557697	-29.2087	-0.0859466
2015-01-16	1.81918	0.652055	-29.1856	-0.00043579
2015-01-23	1.60182	0.611802	-29.1657	-0.0449492
2015-01-30	1.30495	0.610709	-29.1485	-0.035671
2015-02-06	1.0044	0.553003	-29.1336	-0.137617
2015-02-13	1.09673	0.616683	-29.113	-0.13438
2015-02-17	1.07214	0.615395	-29.0937	-0.0691277
2015-02-27	1.04503	0.606731	-29.0744	-0.00749681
2015-03-06	0.883517	0.652374	-29.0579	-0.0495206
2015-03-13	0.948566	0.603023	-29.0379	-0.103554
2015-03-20	1.12162	0.57761	-29.015	-0.167921
2015-03-27	1.11177	0.609806	-28.9946	-0.0395989
2015-04-03	1.20754	0.547411	-28.9721	-0.100564
2015-04-10	1.27525	0.607024	-28.9497	-0.0865591
2015-04-17	1.41246	0.608065	-28.9256	-0.020816
2015-04-24	1.40373	0.511788	-28.9035	-0.127335
2015-04-30	1.38818	0.576011	-28.8817	-0.0685434
2015-05-08	1.16175	0.539734	-28.8641	-0.0625407
2015-05-15	1.14953	0.594187	-28.8442	-0.0294328
2015-05-22	1.33465	0.541764	-28.82	-0.0702948
2015-05-29	1.25991	0.598996	-28.7996	-0.0683313
2015-06-05	1.49585	0.577729	-28.7731	-0.092191
2015-06-12	1.51793	0.54013	-28.7497	-0.0710355
2015-06-19	1.03789	0.565171	-28.735	0.0101758
2015-06-26	0.871892	0.623183	-28.7186	-0.153261
2015-07-03	0.756216	0.571061	-28.7033	-0.162673
2015-07-10	0.993264	0.579444	-28.6786	-0.0515799
2015-07-17	1.05174	0.607093	-28.6567	-0.0501498
2015-07-24	1.09823	0.574857	-28.6344	-0.0336716
2015-07-31	0.786066	0.540682	-28.6198	-0.0426742
2015-08-07	0.782114	0.679353	-28.6013	0.00299422
2015-08-14	0.830304	0.492826	-28.581	-0.187758
2015-08-21	0.628435	0.569353	-28.5706	-0.106263
2015-08-28	0.511792	0.630952	-28.5601	-0.0481585
2015-09-02	0.491968	0.557383	-28.5465	-0.117767
2015-09-11	0.466634	0.4982	-28.533	-0.0629599
2015-09-18	0.407779	0.579084	-28.5212	-0.12116
2015-09-25	0.383558	0.647785	-28.5083	-0.0609854
2015-09-30	0.348116	0.577213	-28.4964	-0.107983
2015-10-09	0.37538	0.533335	-28.4814	-0.0491547
2015-10-16	0.419955	0.573491	-28.4648	-0.0401767
2015-10-23	0.407087	0.566365	-28.4504	-0.0809635
2015-10-30	0.369262	0.664859	-28.4376	-0.00469059
2015-11-06	0.424322	0.644801	-28.4206	-0.101113
2015-11-13	0.384126	0.631421	-28.4077	-0.0981133
2015-11-20	0.367278	0.61176	-28.3942	-0.0550961
2015-11-27	0.274783	0.60252	-28.3851	-0.0409597
2015-12-04	0.281952	0.64342	-28.3722	-0.0406211
2015-12-11	0.236449	0.563666	-28.3619	-0.0622017
2015-12-18	0.264029	0.632207	-28.3481	-0.0354587
2015-12-25	0.259995	0.574051	-28.3354	-0.117366
2015-12-31	0.205205	0.637151	-28.3254	0.00453217
2016-01-08	0.0616547	0.649	-28.3209	-0.0259522
2016-01-15	-0.0409147	0.640335	-28.317	-0.12258
2016-01-22	-0.0633867	0.630119	-28.3103	-0.0300273
2016-01-29	-0.143057	0.570382	-28.3065	-0.0738401
2016-02-05	-0.173234	0.605302	-28.3009	-0.0947464
2016-02-19	-0.161938	0.637971	-28.2932	0.0197386
2016-02-26	-0.209291	0.620005	-28.2883	-0.0497358
2016-03-04	-0.173968	0.536449	-28.2793	-0.11709
2016-03-11	-0.219119	0.60823	-28.2742	0.0131008
2016-03-18	-0.187041	0.660779	-28.2654	-0.0704786
2016-03-25	-0.198057	0.624292	-28.2584	0.0212399
2016-04-01	-0.206852	0.565211	-28.2513	-0.121548
2016-04-08	-0.237492	0.651172	-28.2457	-0.0227024
2016-04-15	-0.226974	0.552247	-28.2383	-0.104809
2016-04-22	-0.273609	0.523547	-28.2338	-0.154227
2016-04-29	-0.284354	0.575757	-28.228	-0.055207
2016-05-06	-0.284456	0.61756	-28.2217	-0.107598
2016-05-13	-0.320141	0.649585	-28.2172	-0.0861259
2016-05-20	-0.317498	0.558796	-28.2111	-0.164889
2016-05-27	-0.329897	0.596768	-28.2057	-0.0790204
2016-06-03	-0.293994	0.659007	-28.1976	-0.0385135
2016-06-08	-0.270689	0.640444	-28.1896	-0.0566465
2016-06-17	-0.267818	0.611147	-28.1822	-0.0630138
2016-06-24	-0.225745	0.650102	-28.1726	-0.0793745
2016-07-01	-0.184914	0.544271	-28.1625	-0.156571
2016-07-08	-0.0610148	0.533921	-28.147	-0.108783
2016-07-15	0.80775	0.561585	-28.1311	-0.136648
2016-07-22	0.665057	0.626485	-28.12	-0.0235675
2016-07-29	0.76225	0.539074	-28.1084	-0.0869672
2016-08-05	0.845402	0.525726	-28.0981	-0.150073
2016-08-12	1.06414	0.652951	-28.0863	-0.0480182
2016-08-19	1.18204	0.644891	-28.0745	-0.0906846
2016-08-26	1.09841	0.652027	-28.0647	0.0293193
2016-09-02	0.943245	0.621948	-28.0552	-0.114744
2016-09-09	0.89144	0.633163	-28.0456	-0.0894335
2016-09-14	0.790158	0.546902	-28.0378	-0.0861217
2016-09-23	0.791942	0.550872	-28.0285	-0.0289007
2016-09-30	0.748008	0.565277	-28.0197	-0.0976787
2016-10-14	0.763789	0.495816	-28.0103	-0.149222
2016-10-21	0.726942	0.62691	-28.0015	-0.0483525
2016-10-28	0.673758	0.596407	-27.9929	-0.104276
2016-11-04	0.625192	0.614045	-27.9846	-0.086223
2016-11-11	0.656501	0.604847	-27.9757	0.0321975
2016-11-18	0.592014	0.500161	-27.9677	-0.141383
2016-11-25	0.672722	0.583614	-27.9585	-0.0264458
2016-12-02	0.611722	0.584684	-27.9504	-0.0399049
2016-12-09	0.506996	0.655427	-27.9431	-0.0327515
2016-12-16	0.282889	0.63712	-27.9378	-0.0578853
2016-12-23	0.208487	0.626028	-27.9319	-0.0268749
2016-12-30	0.183937	0.733756	-27.9257	0.0362947
2017-01-06	0.162335	0.622514	-27.9194	7.57558e-06
2017-01-13	0.10835	0.649298	-27.9138	-0.0635538
2017-01-20	0.120013	0.60546	-27.9075	-0.0984199
2017-01-26	0.129253	0.611037	-27.9012	-0.059663
2017-02-03	0.0887498	0.573108	-27.8957	-0.106561
2017-02-10	0.113109	0.558039	-27.8896	-0.104083
2017-02-17	0.0978745	0.648716	-27.884	0.000645717
2017-02-24	0.12434	0.642029	-27.8779	-0.0562064
2017-03-03	0.0669986	0.578853	-27.873	-0.0738794
2017-03-10	0.0500637	0.651083	-27.8679	-0.0556319
2017-03-17	0.0470716	0.574881	-27.8628	-0.171948
2017-03-24	0.0655633	0.662124	-27.8575	-0.0776397
2017-03-31	0.0304616	0.681055	-27.8529	-0.0269907
2017-04-07	0.0628447	0.611165	-27.8475	-0.0418567
2017-04-14	0.0214951	0.588857	-27.8432	-0.0332364
2017-04-21	-0.0129796	0.625742	-27.8391	-0.0291213
2017-04-28	-0.0506173	0.638316	-27.8353	-0.0536474
2017-05-05	-0.113017	0.697761	-27.8321	-0.0133667
2017-05-12	-0.0201409	0.589686	-27.8268	-0.108408
2017-05-19	0.0111717	0.556892	-27.8221	-0.0902577
2017-05-26	0.105802	0.609138	-27.8163	-0.0913049
2017-06-02	0.10602	0.64455	-27.8117	-0.0821489
2017-06-09	0.26064	0.568543	-27.8051	-0.0602035
2017-06-16	0.520572	0.600224	-27.7967	-0.0641526
2017-06-23	0.645149	0.570573	-27.7894	-0.11646
2017-06-30	0.728481	0.563229	-27.7823	-0.114252
2017-07-07	0.984375	0.650847	-27.7733	-0.0677536
2017-07-14	1.43891	0.577478	-27.7615	-0.0707757
2017-07-21	1.52046	0.681792	-27.7524	0.00354573
2017-07-28	1.48223	0.600501	-27.7444	-3.96844e-05
2017-08-04	1.43315	0.604497	-27.7371	-0.0515218
2017-08-11	2.41992	0.678662	-27.7303	-0.10061
2017-08-18	2.48115	0.619289	-27.7225	-0.0446458
2017-08-25	2.56715	0.595767	-27.7148	-0.114298
2017-09-01	2.45008	0.70509	-27.7072	-0.0601937
2017-09-08	2.54801	0.632894	-27.6999	-0.0932096
2017-09-15	2.40965	0.559526	-27.6931	-0.110149
2017-09-22	2.19749	0.694778	-27.6865	-0.0621153
2017-09-29	2.04567	0.645741	-27.6799	-0.0546948
2017-10-13	2.04916	0.641681	-27.6729	-0.0799502
2017-10-20	1.87853	0.713745	-27.6665	-0.0537946
2017-10-27	1.9233	0.664261	-27.6594	-0.0353716
2017-11-03	1.66546	0.575452	-27.6535	-0.0669852
2017-11-10	1.75975	0.649516	-27.6464	-0.118429
2017-11-17	1.61292	0.587979	-27.6403	-0.0936703
2017-11-24	1.42786	0.646121	-27.6345	0.000126003
2017-12-01	1.04559	0.640556	-27.63	-0.0125849
2017-12-08	0.948672	0.588285	-27.6248	-0.117362
2017-12-15	0.843311	0.616912	-27.62	-0.163618
2017-12-22	0.859051	0.669276	-27.6144	-0.131909
2017-12-29	0.79613	0.602546	-27.6097	-0.183211
2018-01-05	0.818715	0.628392	-27.6042	-0.0485257
2018-01-12	0.841314	0.66975	-27.5986	-0.108804
2018-01-19	0.842917	0.614374	-27.5932	-0.0875976
2018-01-26	0.883736	0.60567	-27.5873	-0.0495045
2018-02-02	0.719119	0.645836	-27.5837	-0.0523873
2018-02-09	0.34961	0.683002	-27.5832	-0.0868739
2018-02-14	0.406281	0.65174	-27.5791	-0.0782856
2018-02-23	0.445681	0.562437	-27.5748	-0.0987425
2018-03-02	0.408054	0.701551	-27.5711	-0.0844038
2018-03-09	0.438541	0.650332	-27.5667	-0.0508452
2018-03-16	0.372992	0.645709	-27.5635	-0.0104231
2018-03-23	0.242089	0.637375	-27.5615	0.0176221
2018-03-30	0.21337	0.6141	-27.5588	-0.0924635
2018-04-04	0.164991	0.652846	-27.5564	-0.0845528
2018-04-13	0.15104	0.660798	-27.5537	-0.0088434
2018-04-20	0.0574598	0.57375	-27.5522	-0.0571258
2018-04-27	0.0411672	0.556853	-27.55	-0.0974957
2018-05-04	0.0804534	0.65925	-27.547	-0.0821551
2018-05-11	0.137423	0.595072	-27.5435	-0.0536239
2018-05-18	0.142411	0.684673	-27.5406	-0.0433479
2018-05-25	0.130552	0.703506	-27.5379	-0.0427451
2018-06-01	0.113143	0.60491	-27.5355	-0.0967728
2018-06-08	0.268672	0.629162	-27.5307	-0.13599
2018-06-15	0.362698	0.659289	-27.5262	-0.0934001
2018-06-22	0.318148	0.579103	-27.5232	-0.0951207
2018-06-29	0.32932	0.655108	-27.5199	-0.0776485
2018-07-06	0.276917	0.608176	-27.5176	-0.0273957
2018-07-13	0.586322	0.596842	-27.5103	-0.124649
2018-07-20	0.755964	0.682761	-27.504	-0.0413299
2018-07-27	0.779473	0.573127	-27.499	-0.0873691
2018-08-03	0.574218	0.614164	-27.4968	-0.0484891
2018-08-10	0.664245	0.623731	-27.4922	-0.0412519
2018-08-17	0.507694	0.66166	-27.4903	-0.153118
2018-08-24	0.62622	0.610301	-27.4854	-0.15753
2018-08-31	0.60324	0.621326	-27.482	-0.0506171
2018-09-07	0.553421	0.631127	-27.4789	-0.0257607
2018-09-14	0.503362	0.686168	-27.4761	-0.0365828
2018-09-21	0.605924	0.696438	-27.4716	-0.111532
2018-09-28	0.59744	0.602026	-27.468	-0.0809189
2018-10-12	0.336961	0.629593	-27.4676	-0.0486746
2018-10-19	0.280123	0.659261	-27.4658	0.0113662
2018-10-26	0.300331	0.650452	-27.4633	-0.0947745
2018-11-02	0.367293	0.57991	-27.4598	-0.115987
2018-11-09	0.24338	0.621862	-27.4585	-0.0909816
2018-11-16	0.289435	0.632884	-27.4555	-0.0391572
2018-11-23	0.175283	0.66464	-27.4545	-0.124736
2018-11-30	0.171343	0.641375	-27.4525	-0.0962774
2018-12-07	0.158512	0.698896	-27.4506	-0.128635
2018-12-14	0.121943	0.607583	-27.4491	-0.100124
2018-12-21	-0.00327509	0.613691	-27.449	-0.0477444
2018-12-28	-0.037608	0.611765	-27.4482	-0.10141
2019-01-04	-0.0518453	0.715246	-27.4471	-0.00457265
2019-01-11	-0.0324285	0.66157	-27.4456	-0.0355145
2019-01-18	-0.00378758	0.582744	-27.4438	-0.106546
2019-01-25	-0.0150637	0.636231	-27.4424	-0.153504
2019-02-01	-0.0166248	0.621139	-27.441	-0.111181
2019-02-15	0.0207786	0.648265	-27.4391	-0.0780445
2019-02-22	0.111621	0.651649	-27.4363	-0.0152711
2019-03-01	0.24988	0.629993	-27.4325	-0.0345111
2019-03-08	0.165371	0.600728	-27.4312	-0.0429801
2019-03-15	0.192292	0.617033	-27.429	-0.0243908
2019-03-22	0.218493	0.57046	-27.4268	-0.109799
2019-03-29	0.217717	0.718338	-27.4249	0.00619675
2019-04-04	0.296617	0.671135	-27.4219	-0.100768
2019-04-12	0.248483	0.619139	-27.4204	-0.0638052
2019-04-19	0.302332	0.685788	-27.4178	-0.0671034
2019-04-26	0.144455	0.664032	-27.4178	-0.0808863
2019-04-30	0.133082	0.611438	-27.4165	-0.104745
2019-05-10	0.0120182	0.670753	-27.4168	-0.0786293
2019-05-17	-0.0468004	0.638937	-27.4167	-0.0403489
2019-05-24	-0.0143386	0.563743	-27.4155	-0.051888
2019-05-31	0.102976	0.617964	-27.4128	-0.045653
2019-06-06	0.101898	0.612081	-27.4113	0.00135278
2019-06-14	0.205844	0.640111	-27.4084	-0.0551514
2019-06-21	0.594815	0.676997	-27.4039	-0.0113328
2019-06-28	0.823519	0.638205	-27.4002	-0.0838596
2019-07-05	1.07189	0.634457	-27.3963	-0.0959453
2019-07-12	1.49901	0.609872	-27.3913	-0.0158841
2019-07-19	1.57281	0.700127	-27.3876	-0.0228784
2019-07-26	1.69467	0.705726	-27.3836	-0.0529729
2019-08-02	1.42366	0.584271	-27.3813	-0.129324
2019-08-09	1.29115	0.664742	-27.3789	-0.0414308
2019-08-16	1.42782	0.629606	-27.3754	-0.111735
2019-08-23	1.6918	0.624689	-27.3719	-0.0406563
2019-08-30	1.49056	0.605067	-27.3693	-0.0607981
2019-09-06	1.66761	0.663997	-27.3655	0.0151054
2019-09-12	1.52555	0.620049	-27.3626	-0.019391
2019-09-20	1.3177	0.677075	-27.3602	-0.0677395
2019-09-27	1.10837	0.627044	-27.3583	-0.0644182
2019-09-30	0.97169	0.733961	-27.3565	-0.0130554
2019-10-11	0.982842	0.63632	-27.3541	-0.0346103
2019-10-18	0.852946	0.648689	-27.3523	-0.0553161
2019-10-25	0.824163	0.658076	-27.3502	-0.105823
2019-11-01	0.800857	0.640794	-27.3481	-0.0536739
2019-11-08	0.756778	0.662496	-27.3461	-0.0235769
2019-11-15	0.586616	0.613686	-27.3449	-0.120294
2019-11-22	0.508417	0.680675	-27.3436	-0.0509766
2019-11-29	0.432425	0.659842	-27.3423	-0.0660281
2019-12-06	0.455929	0.602767	-27.3406	-0.0757445
2019-12-13	0.478208	0.7144	-27.3387	0.0229912
2019-12-20	0.476021	0.678256	-27.3369	0.00604755
2019-12-27	0.428619	0.684427	-27.3355	-0.0649741
2020-01-03	0.440104	0.672098	-27.3338	-0.0595073
2020-01-10	0.406289	0.582591	-27.3324	-0.0782056
2020-01-17	0.349673	0.684532	-27.3312	-0.0857301
2020-01-23	0.226192	0.693655	-27.331	-0.0800561
2020-02-07	0.130944	0.635109	-27.3312	-0.110252
2020-02-14	0.148436	0.645317	-27.3302	-0.100612
2020-02-21	0.199002	0.671982	-27.3286	-0.0464004
2020-02-28	0.0707089	0.658684	-27.329	-0.0241433
2020-03-06	0.160698	0.670512	-27.327	-0.0487257
2020-03-13	0.0178106	0.649246	-27.3278	-0.0545015
2020-03-20	-0.125669	0.681635	-27.3292	0.00558937
2020-03-27	-0.119774	0.561537	-27.3292	-0.139527
2020-04-03	-0.123183	0.643187	-27.3291	-0.0402035
2020-04-10	-0.118327	0.555276	-27.3288	-0.143503
2020-04-17	-0.107349	0.564162	-27.3284	-0.085374
2020-04-24	-0.146796	0.567421	-27.3286	-0.0984025
2020-04-30	-0.107225	0.72083	-27.3279	-0.0243753
2020-05-08	-0.0346497	0.72339	-27.3266	-0.0119161
2020-05-15	-0.0705819	0.627083	-27.3265	-0.0392275
2020-05-22	-0.114922	0.620217	-27.3267	-0.0839988
2020-05-29	-0.0559303	0.673894	-27.3257	-0.0459436
2020-06-05	0.0425076	0.607908	-27.324	-0.072454
2020-06-12	0.114028	0.576884	-27.3222	-0.175732
2020-06-19	0.255351	0.660732	-27.32	-0.0548381
2020-06-24	0.427269	0.66282	-27.3176	-0.0482876
2020-07-03	0.707154	0.624339	-27.3142	-0.0424358
2020-07-10	1.13449	0.670297	-27.3094	-0.0721295
2020-07-17	1.28755	0.671438	-27.306	-0.0467101
2020-07-24	1.45411	0.611588	-27.3034	-0.0759652
2020-07-31	2.03917	0.588486	-27.3004	-0.149722
2020-08-07	2.41464	0.621661	-27.2983	-0.0206235
2020-08-14	2.39214	0.625046	-27.2959	0.027708
2020-08-21	2.34896	0.680708	-27.2937	-0.115973
2020-08-28	2.31405	0.656595	-27.2913	-0.0292475

## Sheet: SMEs
Date	BSADF	95%CV	BADF	95%CV				statistics	90%CV	95%CV	99%CV
2006-12-29							SADF	-2.83187	1.23013	1.56032	2.00297
2007-01-05							GSADF	3.36513	2.01154	2.25823	2.80185
2007-01-12
2007-01-19
2007-01-26
2007-02-02
2007-02-09
2007-02-16
2007-03-02
2007-03-09
2007-03-16
2007-03-23
2007-03-30
2007-04-06
2007-04-13
2007-04-20
2007-04-27
2007-04-30
2007-05-11
2007-05-18
2007-05-25
2007-06-01
2007-06-08
2007-06-15
2007-06-22
2007-06-29
2007-07-06
2007-07-13
2007-07-20
2007-07-27
2007-08-03
2007-08-10
2007-08-17
2007-08-24
2007-08-31
2007-09-07
2007-09-14
2007-09-21
2007-09-28
2007-10-12
2007-10-19
2007-10-26
2007-11-02
2007-11-09
2007-11-16
2007-11-23
2007-11-30
2007-12-07
2007-12-14
2007-12-21
2007-12-28
2008-01-04
2008-01-11
2008-01-18	-2.83187	0.0140602	-2.83187	0.0140602
2008-01-25	-2.95429	-0.0228038	-2.95429	-0.0701201
2008-02-01	-3.14662	0.0702614	-3.14662	0.0116644
2008-02-05	-2.24191	0.0967985	-3.09302	0.00805476
2008-02-15	-2.28514	0.00742074	-3.14407	-0.137725
2008-02-22	-2.29398	0.0243	-3.1628	-0.102819
2008-02-29	-2.37001	0.0413174	-3.24316	-0.131694
2008-03-07	-2.3849	0.121482	-3.26738	-0.0359657
2008-03-14	-2.53913	0.0248815	-3.4118	-0.0866637
2008-03-21	-2.61839	0.138851	-3.49641	-0.00909616
2008-03-28	-2.56115	0.119831	-3.4474	-0.0641706
2008-04-03	-2.68083	0.156624	-3.56051	-0.0769325
2008-04-11	-2.63764	0.106615	-3.5229	-0.0839539
2008-04-18	-2.71554	0.159209	-3.60575	-0.0972488
2008-04-25	-2.58164	0.140279	-3.47305	-0.0991103
2008-04-30	-2.55272	0.183765	-3.45356	-0.0467166
2008-05-09	-2.51479	0.145384	-3.42583	-0.0556499
2008-05-16	-2.45042	0.199428	-3.37306	-0.0501828
2008-05-23	-2.54447	0.181642	-3.46626	-0.0196378
2008-05-30	-2.44467	0.279738	-3.3792	0.0328536
2008-06-06	-2.0259	0.168175	-3.44183	-0.0588622
2008-06-13	-2.57679	0.198584	-3.61948	-0.0654442
2008-06-20	-2.49477	0.239038	-3.68882	-0.00776267
2008-06-27	-1.99864	0.202954	-3.71132	-0.136777
2008-07-04	-1.8873	0.251038	-3.68209	-0.00955585
2008-07-11	-1.64187	0.223498	-3.61493	-0.0771653
2008-07-18	-1.73315	0.15979	-3.68676	-0.131043
2008-07-25	-1.54498	0.269535	-3.65865	-0.0683382
2008-08-01	-1.64928	0.269422	-3.73295	-0.0326808
2008-08-08	-2.00297	0.270554	-3.86579	-0.0724944
2008-08-15	-2.08802	0.215004	-3.94113	-0.0626763
2008-08-22	-2.13271	0.2128	-4.00476	-0.11073
2008-08-29	-2.14858	0.26066	-4.06787	-0.0286189
2008-09-05	-1.89016	0.306025	-4.11376	-0.0384211
2008-09-12	-1.71791	0.261747	-4.14785	-0.0464877
2008-09-19	-1.79972	0.30794	-4.16801	-0.0829196
2008-09-26	-2.0439	0.249706	-4.15013	-0.107127
2008-10-10	-1.83585	0.325444	-4.19532	-0.035822
2008-10-17	-1.31983	0.216666	-4.20684	-0.0713333
2008-10-24	-1.4439	0.309544	-4.22753	-0.0502898
2008-10-31	-1.16027	0.237302	-4.24511	-0.0624073
2008-11-07	-1.11222	0.250414	-4.268	-0.068286
2008-11-14	-1.85046	0.25071	-4.16862	-0.0771652
2008-11-21	-1.86019	0.277978	-4.19744	-0.0720244
2008-11-28	-1.90731	0.344641	-4.2128	0.00804895
2008-12-05	-1.99968	0.28018	-4.11687	-0.038111
2008-12-12	-2.02408	0.301319	-4.15492	0.0303218
2008-12-19	-1.92126	0.30575	-4.08452	-0.0400328
2008-12-26	-1.97389	0.375384	-4.16364	-0.0597758
2008-12-31	-1.9612	0.29556	-4.19439	-0.103767
2009-01-09	-1.92776	0.383008	-4.17924	0.00833777
2009-01-16	-1.90398	0.261887	-4.18838	-0.122043
2009-01-23	-1.91821	0.350137	-4.22189	-0.0715531
2009-02-06	-1.74882	0.278397	-4.15226	-0.101887
2009-02-13	-1.3864	0.340539	-4.04023	-0.080218
2009-02-20	-1.34351	0.375881	-4.0857	-0.0719684
2009-02-27	-1.64426	0.422972	-4.22269	-0.0102258
2009-03-06	-1.46012	0.374477	-4.14881	-0.0576838
2009-03-13	-1.52592	0.417914	-4.21039	-0.0509541
2009-03-20	-1.32095	0.332761	-4.13699	-0.0512871
2009-03-27	-1.17748	0.322492	-4.10925	-0.110987
2009-04-03	-0.860665	0.332729	-3.9911	-0.0931348
2009-04-10	-0.654641	0.386604	-3.93254	-0.0246495
2009-04-17	-0.461999	0.386633	-3.88893	-0.0633192
2009-04-24	-0.23112	0.358285	-3.80459	-0.0494715
2009-04-30	0.0577641	0.316384	-3.69011	-0.103711
2009-05-08	0.397822	0.343819	-3.53549	-0.0576068
2009-05-15	0.52878	0.417087	-3.52513	-0.0380213
2009-05-22	0.751065	0.264249	-3.42252	-0.163008
2009-05-27	1.27848	0.420587	-3.1438	-0.0524541
2009-06-05	1.30304	0.338728	-3.08517	-0.00243953
2009-06-12	1.24592	0.370957	-3.06247	-0.041512
2009-06-19	1.31994	0.377612	-2.98722	-0.0955421
2009-06-26	1.22959	0.381581	-2.98658	-0.0288695
2009-07-03	1.24448	0.368773	-2.96528	-0.0934495
2009-07-10	1.24282	0.389786	-2.92306	-0.095581
2009-07-17	1.21778	0.394443	-2.89416	-0.0434981
2009-07-24	1.13964	0.293812	-2.9054	-0.091808
2009-07-31	1.10935	0.336237	-2.89968	-0.0833847
2009-08-07	1.01191	0.398609	-2.93166	-0.0857371
2009-08-14	0.721112	0.303186	-3.06573	-0.112316
2009-08-21	0.56762	0.352997	-3.14325	-0.0897827
2009-08-28	0.571437	0.338377	-3.13795	-0.113062
2009-09-04	0.491397	0.437975	-3.18175	-0.0385754
2009-09-11	0.591895	0.348589	-3.1174	-0.0754643
2009-09-18	0.606722	0.409898	-3.10545	-0.0225809
2009-09-25	0.458986	0.384821	-3.18828	-0.0546314
2009-09-30	0.410767	0.288212	-3.21828	-0.157542
2009-10-09	0.486858	0.431833	-3.17005	-0.129499
2009-10-16	0.458909	0.404381	-3.18755	-0.0535018
2009-10-23	0.494931	0.339367	-3.16498	-0.173347
2009-10-30	0.432912	0.417643	-3.20371	-0.088041
2009-11-06	0.532519	0.407733	-3.13805	-0.0665697
2009-11-13	0.570338	0.317094	-3.11296	-0.0915631
2009-11-20	0.606586	0.380991	-3.08828	-0.0412045
2009-11-27	0.428068	0.420258	-3.19388	-0.1356
2009-12-04	0.495042	0.397674	-3.15015	-0.0674551
2009-12-11	0.468707	0.406871	-3.16787	-0.0657153
2009-12-18	0.314294	0.424176	-3.26459	-0.0318994
2009-12-25	0.368265	0.465993	-3.23091	-0.0207981
2009-12-31	0.397765	0.437504	-3.21364	-0.0939731
2010-01-08	0.33866	0.403031	-3.25477	-0.101345
2010-01-15	0.397691	0.468016	-3.21689	-0.0135664
2010-01-22	0.262503	0.398835	-3.30525	-0.0623026
2010-01-29	0.200675	0.432909	-3.35109	-0.07768
2010-02-05	0.101163	0.423649	-3.42218	0.0410586
2010-02-12	0.129253	0.400711	-3.40871	-0.0939719
2010-02-26	0.171483	0.334932	-3.3845	-0.121112
2010-03-05	0.142214	0.387353	-3.41036	-0.107082
2010-03-12	0.0930071	0.404795	-3.45011	-0.0567715
2010-03-19	0.116908	0.44713	-3.43948	-0.0139986
2010-03-26	0.119046	0.358117	-3.44419	-0.103701
2010-04-02	0.160385	0.41666	-3.42031	-0.0951587
2010-04-09	0.195561	0.402633	-3.40053	-0.0847842
2010-04-16	0.21627	0.411518	-3.39082	-0.136039
2010-04-23	0.220306	0.44871	-3.39269	-0.0414133
2010-04-30	0.0910153	0.462897	-3.4819	-0.148079
2010-05-07	0.074209	0.377297	-3.5	-0.0619246
2010-05-14	0.192028	0.426074	-3.41561	-0.0744727
2010-05-21	0.241438	0.41291	-3.38444	-0.0640847
2010-05-28	0.40584	0.455494	-3.26207	-0.110501
2010-06-04	0.394515	0.420637	-3.2716	-0.111978
2010-06-11	0.458879	0.469308	-3.2273	-0.0519198
2010-06-18	0.341711	0.412349	-3.30501	-0.0376469
2010-06-25	0.33302	0.498969	-3.31365	-0.0192809
2010-07-02	0.146234	0.388384	-3.4356	-0.0874324
2010-07-09	0.239161	0.44089	-3.36994	-0.176819
2010-07-16	0.183093	0.409182	-3.41241	-0.113796
2010-07-23	0.268302	0.484329	-3.35257	-0.0854089
2010-07-30	0.573808	0.434221	-3.2611	-0.0716934
2010-08-06	0.647966	0.43669	-3.25047	-0.0477929
2010-08-13	0.553577	0.47066	-3.26991	0.000132482
2010-08-20	0.538863	0.482871	-3.27565	-0.0210649
2010-08-27	0.569316	0.442238	-3.27313	-0.0409105
2010-09-03	0.668471	0.362229	-3.25675	-0.0692702
2010-09-10	0.638869	0.447031	-3.26436	-0.045056
2010-09-17	0.456346	0.398001	-3.30146	-0.0552446
2010-09-21	0.378754	0.449828	-3.32176	-0.0618357
2010-09-30	0.421372	0.459538	-3.31782	-0.0316525
2010-10-08	0.424022	0.443677	-3.3221	-0.0359712
2010-10-15	0.27183	0.44345	-3.36463	-0.0768526
2010-10-22	0.379179	0.534726	-3.33915	-0.0523555
2010-10-29	0.478914	0.433527	-3.32195	-0.101981
2010-11-05	0.486074	0.41567	-3.3247	-0.134783
2010-11-12	0.254719	0.452603	-3.38325	-0.0362446
2010-11-19	0.234387	0.490376	-3.40085	-0.0500986
2010-11-26	0.245945	0.443758	-3.39565	-0.126378
2010-12-03	0.174089	0.441663	-3.44876	-0.0688651
2010-12-10	0.162318	0.435548	-3.46109	-0.0483868
2010-12-17	0.174584	0.470924	-3.45593	-0.0800861
2010-12-24	0.0870571	0.417605	-3.52037	-0.195313
2010-12-31	0.0767115	0.403055	-3.53246	-0.0992258
2011-01-07	0.0327485	0.410072	-3.56861	-0.125832
2011-01-14	-0.0484043	0.369857	-3.63065	-0.158072
2011-01-21	-0.129702	0.490861	-3.69382	-0.091199
2011-01-28	-0.143801	0.463192	-3.71063	-0.0801193
2011-02-01	-0.161109	0.416864	-3.72989	-0.112376
2011-02-11	-0.143091	0.489804	-3.72241	-0.0817731
2011-02-18	-0.132029	0.457603	-3.72014	-0.0889695
2011-02-25	-0.133965	0.529329	-3.7276	-0.000169725
2011-03-04	-0.147086	0.421145	-3.74338	-0.0703199
2011-03-11	-0.151735	0.457702	-3.75289	-0.102838
2011-03-18	-0.161267	0.418226	-3.76602	-0.100121
2011-03-25	-0.176561	0.466402	-3.78346	-0.103784
2011-04-01	-0.238891	0.48097	-3.83452	-0.131605
2011-04-08	-0.245712	0.512792	-3.8462	-0.0293596
2011-04-15	-0.27522	0.476078	-3.87468	-0.0664536
2011-04-22	-0.281996	0.51194	-3.88649	-0.0430032
2011-04-29	-0.322998	0.481811	-3.92348	-0.0139455
2011-05-06	-0.273865	0.451986	-3.891	-0.146818
2011-05-13	-0.175483	0.534825	-3.81646	-0.0695129
2011-05-20	-0.143891	0.492164	-3.79767	-0.083934
2011-05-27	-0.169322	0.488567	-3.82166	0.0214982
2011-06-03	-0.150453	0.518626	-3.81268	-0.0414174
2011-06-10	-0.117678	0.457797	-3.79272	-0.101566
2011-06-17	-0.127947	0.575684	-3.8052	-0.0512892
2011-06-24	-0.096345	0.492267	-3.78596	-0.0362672
2011-07-01	-0.0755968	0.450769	-3.77488	-0.0559486
2011-07-08	-0.0583269	0.470056	-3.76627	-0.0915215
2011-07-15	0.0374064	0.453985	-3.75585	-0.0883256
2011-07-22	-0.0757453	0.497167	-3.78644	-0.00988615
2011-07-29	-0.132013	0.420816	-3.83089	-0.0778331
2011-08-05	-0.16119	0.469355	-3.85686	-0.045635
2011-08-12	-0.129474	0.49442	-3.87226	-0.0396299
2011-08-19	-0.224053	0.47226	-3.91227	-0.0773379
2011-08-26	0.0209553	0.392138	-3.87168	-0.0969323
2011-09-02	-0.229197	0.459739	-3.92168	-0.0805739
2011-09-09	-0.273042	0.474981	-3.95875	-0.0558652
2011-09-16	-0.295624	0.579822	-3.98091	0.0220785
2011-09-23	-0.324674	0.417941	-4.00792	-0.142189
2011-09-30	-0.371155	0.468568	-4.04761	-0.187822
2011-10-14	-0.361032	0.471491	-4.0457	-0.0773435
2011-10-21	-0.449237	0.496518	-4.11393	-0.0891404
2011-10-28	-0.390336	0.526788	-4.07243	-0.0663299
2011-11-04	-0.369783	0.517725	-4.06226	-0.0717257
2011-11-11	-0.401026	0.483176	-4.09113	-0.00729264
2011-11-18	-0.443778	0.563143	-4.12848	-0.0463611
2011-11-25	-0.469602	0.484857	-4.15392	-0.116398
2011-12-02	-0.508937	0.525474	-4.18934	-0.0181795
2011-12-09	-0.558954	0.490062	-4.23265	-0.0686758
2011-12-16	-0.61397	0.489599	-4.27989	0.0161171
2011-12-23	-0.658144	0.415676	-4.31994	-0.0928454
2011-12-30	-0.681348	0.494308	-4.34493	-0.08714
2012-01-06	-0.758664	0.533374	-4.40821	-0.0641445
2012-01-13	-0.747959	0.547668	-4.40695	-0.0992647
2012-01-20	-0.745888	0.539189	-4.41266	-0.00933399
2012-02-03	-0.732228	0.517236	-4.40885	-0.0517934
2012-02-10	-0.7181	0.524018	-4.40458	-0.0825717
2012-02-17	-0.718562	0.465386	-4.41199	-0.0817865
2012-02-24	-0.682534	0.620827	-4.38931	-0.0215808
2012-03-02	-0.692211	0.457258	-4.40358	-0.102961
2012-03-09	-0.684699	0.59373	-4.40435	-0.00297747
2012-03-16	-0.698027	0.534518	-4.42131	-0.114945
2012-03-23	-0.747041	0.539852	-4.4645	-0.051849
2012-03-30	-0.809169	0.441619	-4.51714	-0.0969518
2012-04-06	-0.790379	0.537499	-4.50891	-0.0636253
2012-04-13	-0.781901	0.568653	-4.50909	-0.0876616
2012-04-20	-0.755814	0.473935	-4.49468	-0.091372
2012-04-27	-0.747773	0.457426	-4.49498	-0.0716669
2012-05-04	-0.720251	0.579025	-4.47931	-0.0453781
2012-05-11	-0.715563	0.581927	-4.48203	0.00923662
2012-05-18	-0.731214	0.508196	-4.50037	-0.0276478
2012-05-25	-0.713891	0.439561	-4.49295	-0.0807843
2012-06-01	-0.116251	0.48226	-4.37442	-0.0863645
2012-06-08	0.282553	0.542177	-4.33877	-0.0581681
2012-06-15	0.747638	0.557042	-4.29641	-0.0362555
2012-06-21	0.681727	0.541913	-4.30926	-0.11756
2012-06-29	0.504588	0.493534	-4.33394	-0.0498093
2012-07-06	0.609882	0.504637	-4.33056	-0.108821
2012-07-13	0.665878	0.594264	-4.33205	-0.0766263
2012-07-20	0.458583	0.55687	-4.36162	-0.0455266
2012-07-27	0.324577	0.515625	-4.38579	-0.0647911
2012-08-03	0.244465	0.50917	-4.40502	-0.0286558
2012-08-10	0.431846	0.500622	-4.38935	-0.142184
2012-08-17	0.216035	0.451412	-4.42416	-0.154474
2012-08-24	0.135976	0.583514	-4.44461	-0.00798405
2012-08-31	-0.0287117	0.541388	-4.47713	-0.0318506
2012-09-07	0.217519	0.495694	-4.44842	-0.0276647
2012-09-14	0.157845	0.586651	-4.46631	-0.0543696
2012-09-21	-0.156396	0.576223	-4.51881	0.00283457
2012-09-28	-0.0580454	0.532438	-4.51322	-0.0901978
2012-10-12	-0.0371621	0.554414	-4.52049	-0.0679982
2012-10-19	-0.0112731	0.527169	-4.52686	-0.072965
2012-10-26	-0.232673	0.579097	-4.57076	-0.0187487
2012-11-02	-0.191971	0.46186	-4.57425	-0.134147
2012-11-09	-0.364709	0.562414	-4.61593	-0.037087
2012-11-16	-0.467149	0.55517	-4.64957	-0.0615656
2012-11-23	-0.465887	0.548996	-4.66862	-0.0728556
2012-11-30	-0.592905	0.54678	-4.7144	0.00736188
2012-12-07	-0.550725	0.479392	-4.70862	-0.0745411
2012-12-14	-0.491809	0.574846	-4.70056	-7.34924e-05
2012-12-21	-0.486912	0.515818	-4.70996	-0.0234646
2012-12-28	-0.382442	0.579267	-4.69304	-0.055458
2013-01-04	-0.439725	0.574232	-4.71598	-0.0205135
2013-01-11	-0.384679	0.465608	-4.71539	-0.18559
2013-01-18	-0.198075	0.541235	-4.68635	-0.0811228
2013-01-25	-0.345651	0.486421	-4.72264	-0.0684849
2013-02-01	-0.323007	0.548125	-4.72958	-0.0777301
2013-02-08	-0.212484	0.527656	-4.71883	-0.0698521
2013-02-22	-0.288889	0.526915	-4.74325	-0.109907
2013-03-01	-0.200527	0.572514	-4.73735	-0.0632057
2013-03-08	-0.261432	0.477556	-4.75892	-0.10855
2013-03-15	-0.325297	0.56603	-4.78167	-0.116122
2013-03-22	-0.186236	0.512704	-4.76454	-0.0927117
2013-03-29	-0.283551	0.602032	-4.79204	-0.0678395
2013-04-03	-0.372555	0.515808	-4.81955	-0.113074
2013-04-12	-0.372747	0.552706	-4.83074	-0.0701072
2013-04-19	-0.263526	0.515731	-4.81889	-0.0253495
2013-04-26	-0.333578	0.511916	-4.84251	-0.0774897
2013-05-03	-0.251648	0.548134	-4.83744	-0.0378552
2013-05-10	-0.0834576	0.497736	-4.81679	-0.0406805
2013-05-17	0.0707198	0.527999	-4.80113	-0.0966239
2013-05-24	0.442223	0.507528	-4.74753	-0.0699165
2013-05-31	0.649953	0.51069	-4.72601	-0.0780871
2013-06-07	0.747986	0.581419	-4.72015	-0.029428
2013-06-14	0.708214	0.561659	-4.73193	-0.0363772
2013-06-21	0.521683	0.545867	-4.76235	-0.127221
2013-06-28	0.343241	0.658733	-4.79408	0.0182072
2013-07-05	0.614286	0.484906	-4.77633	-0.116759
2013-07-12	1.0444	0.548281	-4.75027	-0.0485953
2013-07-19	0.962563	0.543566	-4.75939	-0.0373447
2013-07-26	1.01889	0.411937	-4.75984	-0.177655
2013-08-02	0.920306	0.566721	-4.77094	-0.0919388
2013-08-09	1.03154	0.50949	-4.76729	-0.0848087
2013-08-16	0.650704	0.587875	-4.79876	-0.0489205
2013-08-23	0.832266	0.575008	-4.78883	-0.0292646
2013-08-30	0.603727	0.502053	-4.81264	-0.0713413
2013-09-06	0.676176	0.517686	-4.81239	-0.0906683
2013-09-13	0.646067	0.476014	-4.8213	-0.083743
2013-09-18	0.609568	0.524135	-4.83224	-0.0361567
2013-09-27	0.668873	0.521451	-4.83169	-0.0388513
2013-09-30	0.67708	0.590249	-4.83712	-0.107288
2013-10-11	0.72933	0.509439	-4.83823	-0.0954554
2013-10-18	0.595237	0.546786	-4.8612	-0.0686368
2013-10-25	0.382177	0.53346	-4.9001	-0.0997485
2013-11-01	0.255185	0.563737	-4.92877	-0.0780939
2013-11-08	0.17839	0.595017	-4.95046	-0.076531
2013-11-15	0.236261	0.574098	-4.94813	-0.0331347
2013-11-22	0.263326	0.561658	-4.95153	-0.052804
2013-11-29	0.310949	0.595131	-4.95108	-0.00928124
2013-12-06	0.193277	0.530272	-4.97907	-0.0787628
2013-12-13	0.203757	0.584371	-4.98551	-0.0758336
2013-12-20	0.0733384	0.559047	-5.0168	-0.118049
2013-12-27	0.091068	0.530173	-5.02203	-0.0873902
2014-01-03	0.111005	0.536247	-5.02677	-0.0941334
2014-01-10	-0.0321979	0.579746	-5.06137	-0.0837832
2014-01-17	-0.0477362	0.502112	-5.07342	-0.116878
2014-01-24	0.0593871	0.6141	-5.05942	-0.116014
2014-01-30	-0.00153052	0.453639	-5.07965	-0.159464
2014-02-07	0.00889512	0.548546	-5.08628	-0.059073
2014-02-14	0.102014	0.592761	-5.07573	-0.0955223
2014-02-21	0.0535439	0.513458	-5.09324	-0.184949
2014-02-28	-0.0969907	0.554002	-5.12969	-0.100525
2014-03-07	-0.118672	0.602554	-5.14305	-0.119307
2014-03-14	-0.217056	0.562643	-5.17207	-0.0704283
2014-03-21	-0.248493	0.514256	-5.1881	-0.0940997
2014-03-28	-0.355935	0.59635	-5.22078	-0.00368101
2014-04-04	-0.291048	0.640441	-5.21375	-0.0865183
2014-04-11	-0.271971	0.574985	-5.21843	-0.124842
2014-04-18	-0.266237	0.56534	-5.2262	-0.102015
2014-04-25	-0.371256	0.567222	-5.25824	0.0268393
2014-04-30	-0.377207	0.57953	-5.2689	-0.0980909
2014-05-09	-0.355751	0.522546	-5.27283	-0.163339
2014-05-16	-0.251159	0.512777	-5.25597	-0.14388
2014-05-23	-0.173496	0.600884	-5.24713	-0.0889031
2014-05-30	-0.102812	0.602122	-5.24047	-0.109002
2014-06-06	-0.0056845	0.587886	-5.22842	-0.0595148
2014-06-13	0.0864193	0.567529	-5.21804	-0.0136529
2014-06-20	0.199908	0.575086	-5.20367	-0.0634918
2014-06-27	0.248491	0.559363	-5.20234	-0.0973045
2014-07-04	0.330447	0.580723	-5.1947	-0.090655
2014-07-11	0.543243	0.518637	-5.19323	-0.122943
2014-07-18	0.840669	0.575595	-5.20401	-0.0913566
2014-07-25	0.800688	0.612068	-5.21106	-0.0805355
2014-08-01	1.1704	0.569735	-5.20464	-0.0755832
2014-08-08	1.26074	0.628784	-5.20551	-0.0379279
2014-08-15	1.43143	0.648652	-5.20521	-0.0258007
2014-08-22	1.60059	0.54397	-5.20184	-0.123348
2014-08-29	1.30322	0.605478	-5.21899	-0.135496
2014-09-05	1.59896	0.558817	-5.2093	-0.121847
2014-09-12	1.53888	0.632374	-5.21542	-0.108226
2014-09-19	1.21583	0.581022	-5.23356	-0.0858341
2014-09-26	1.23231	0.53216	-5.23781	-0.0729602
2014-09-30	1.27104	0.647898	-5.24086	-0.0620535
2014-10-10	1.20273	0.562435	-5.24937	-0.107716
2014-10-17	0.8258	0.589157	-5.27516	-0.119056
2014-10-24	0.649379	0.576908	-5.29299	-0.0549838
2014-10-31	0.81331	0.583035	-5.28825	-0.0831712
2014-11-07	0.669172	0.513098	-5.30431	-0.136128
2014-11-14	0.376435	0.60835	-5.33111	-0.0728038
2014-11-21	0.446265	0.554289	-5.33331	-0.0945572
2014-11-28	0.578866	0.534513	-5.33027	-0.0608103
2014-12-05	0.63173	0.600422	-5.33359	-0.117677
2014-12-12	0.665736	0.60045	-5.33822	-0.0231302
2014-12-19	0.470594	0.501111	-5.3589	-0.105029
2014-12-26	0.30618	0.602968	-5.37897	-0.0835209
2014-12-31	0.155084	0.579731	-5.39937	-0.0933047
2015-01-09	0.296055	0.587383	-5.39412	-0.0678081
2015-01-16	0.467709	0.561498	-5.38657	-0.0486914
2015-01-23	0.58205	0.57459	-5.38458	-0.0043505
2015-01-30	0.52626	0.572662	-5.39588	-0.180078
2015-02-06	0.377268	0.60366	-5.41441	-0.0369837
2015-02-13	0.62738	0.541565	-5.39943	-0.0851585
2015-02-17	0.765606	0.587073	-5.39529	-0.0851111
2015-02-27	0.760785	0.584568	-5.4021	-0.0542175
2015-03-06	0.737152	0.640945	-5.41029	-0.0884211
2015-03-13	0.934357	0.552751	-5.40113	0.00720569
2015-03-20	1.27816	0.601191	-5.3795	-0.0518184
2015-03-27	1.57369	0.616724	-5.36262	-0.143378
2015-04-03	1.96115	0.621664	-5.33822	-0.017343
2015-04-10	1.85847	0.636692	-5.34665	-0.0615816
2015-04-17	1.81585	0.582844	-5.35201	-0.0210877
2015-04-24	2.13335	0.603356	-5.33227	-0.0822961
2015-04-30	1.89703	0.58243	-5.34779	-0.0656858
2015-05-08	1.95947	0.585635	-5.34612	-0.0676779
2015-05-15	2.41609	0.615469	-5.3128	-0.037271
2015-05-22	3.03974	0.568308	-5.26381	-0.118917
2015-05-29	3.02514	0.536531	-5.26236	-0.0491945
2015-06-05	3.35713	0.565209	-5.23801	-0.129224
2015-06-12	3.36513	0.603672	-5.23396	-0.104157
2015-06-19	2.07429	0.601297	-5.29415	-0.0371091
2015-06-26	1.36161	0.495947	-5.34233	-0.0880286
2015-07-03	0.61787	0.560893	-5.40296	-0.164199
2015-07-10	0.578295	0.626007	-5.41322	-0.00704085
2015-07-17	0.934327	0.646254	-5.37176	-0.0657041
2015-07-24	1.03193	0.665054	-5.36519	0.0177263
2015-07-31	0.613492	0.573511	-5.41053	-0.106615
2015-08-07	0.642317	0.575364	-5.40972	-0.0537067
2015-08-14	0.755861	0.591052	-5.39885	-0.113022
2015-08-21	0.409968	0.670123	-5.45693	-0.0143288
2015-08-28	0.18405	0.573476	-5.50516	-0.0591411
2015-09-02	0.0345717	0.536246	-5.54192	-0.0630058
2015-09-11	0.0811305	0.61519	-5.53734	-0.152482
2015-09-18	-0.0739369	0.558781	-5.57628	-0.0859466
2015-09-25	-0.0665335	0.657043	-5.58101	-0.00043579
2015-09-30	-0.0650514	0.616205	-5.5871	-0.0449492
2015-10-09	0.0141677	0.611003	-5.57423	-0.035671
2015-10-16	0.136963	0.55925	-5.55063	-0.137617
2015-10-23	0.143357	0.631015	-5.5551	-0.13438
2015-10-30	0.115402	0.623431	-5.56712	-0.0691277
2015-11-06	0.202952	0.606945	-5.55265	-0.00749681
2015-11-13	0.199094	0.652374	-5.55918	-0.0495206
2015-11-20	0.229092	0.609124	-5.55817	-0.103554
2015-11-27	0.0948931	0.578751	-5.59148	-0.167921
2015-12-04	0.096325	0.611818	-5.59704	-0.0395989
2015-12-11	0.0413815	0.551087	-5.61501	-0.100564
2015-12-18	0.107271	0.610879	-5.60546	-0.0865591
2015-12-25	0.105075	0.611236	-5.61176	-0.020816
2015-12-31	0.0473791	0.514995	-5.63022	-0.127335
2016-01-08	-0.25756	0.584951	-5.69752	-0.0685434
2016-01-15	-0.405389	0.551601	-5.73907	-0.0625407
2016-01-22	-0.403154	0.594187	-5.74524	-0.0294328
2016-01-29	-0.516837	0.541764	-5.78084	-0.0702948
2016-02-05	-0.523146	0.598996	-5.78953	-0.0683313
2016-02-19	-0.465284	0.593144	-5.77977	-0.092191
2016-02-26	-0.570957	0.547709	-5.81407	-0.0710355
2016-03-04	-0.586472	0.570654	-5.82544	0.0101758
2016-03-11	-0.62506	0.625986	-5.84333	-0.153261
2016-03-18	-0.52934	0.575939	-5.82105	-0.162673
2016-03-25	-0.502703	0.599178	-5.82037	-0.0515799
2016-04-01	-0.512871	0.609716	-5.82994	-0.0501498
2016-04-08	-0.518652	0.580469	-5.83831	-0.0336716
2016-04-15	-0.491039	0.548049	-5.8374	-0.0426742
2016-04-22	-0.583487	0.684207	-5.86816	0.00299422
2016-04-29	-0.568496	0.492826	-5.87075	-0.187758
2016-05-06	-0.562173	0.574016	-5.87579	-0.106263
2016-05-13	-0.598021	0.633448	-5.89238	-0.0481585
2016-05-20	-0.539582	0.564806	-5.88229	-0.117767
2016-05-27	-0.521686	0.4982	-5.88407	-0.0629599
2016-06-03	-0.406247	0.585369	-5.85775	-0.12116
2016-06-08	-0.393801	0.665123	-5.86096	-0.0609854
2016-06-17	-0.333287	0.577213	-5.85135	-0.107983
2016-06-24	-0.27884	0.534797	-5.84356	-0.0491547
2016-07-01	-0.221486	0.585409	-5.83514	-0.0401767
2016-07-08	-0.203687	0.570323	-5.83681	-0.0809635
2016-07-15	-0.142237	0.664859	-5.8275	-0.00469059
2016-07-22	-0.165505	0.64684	-5.83882	-0.101113
2016-07-29	-0.246174	0.652338	-5.86332	-0.0981133
2016-08-05	-0.265111	0.61176	-5.87393	-0.0550961
2016-08-12	-0.218865	0.603825	-5.86836	-0.0409597
2016-08-19	-0.190635	0.649955	-5.86736	-0.0406211
2016-08-26	-0.225573	0.575716	-5.88149	-0.0622017
2016-09-02	-0.26912	0.635049	-5.89776	-0.0354587
2016-09-09	-0.270243	0.574051	-5.90402	-0.117366
2016-09-14	-0.334182	0.641893	-5.92522	0.00453217
2016-09-23	-0.327448	0.658046	-5.9296	-0.0259522
2016-09-30	-0.351195	0.641695	-5.94149	-0.12258
2016-10-14	-0.331361	0.630119	-5.94256	-0.0300273
2016-10-21	-0.342522	0.585632	-5.95134	-0.0738401
2016-10-28	-0.365507	0.605302	-5.96303	-0.0947464
2016-11-04	-0.385497	0.637971	-5.97405	0.0197386
2016-11-11	-0.389872	0.620005	-5.98122	-0.0497358
2016-11-18	-0.406963	0.536449	-5.99155	-0.11709
2016-11-25	-0.422798	0.610085	-6.00161	0.0131008
2016-12-02	-0.453565	0.661482	-6.01539	-0.0704786
2016-12-09	-0.4731	0.63125	-6.02647	0.0212399
2016-12-16	-0.540567	0.568159	-6.04941	-0.121548
2016-12-23	-0.563486	0.652482	-6.06161	-0.0227024
2016-12-30	-0.581749	0.559819	-6.07266	-0.104809
2017-01-06	-0.598082	0.523547	-6.08325	-0.154227
2017-01-13	-0.653013	0.58313	-6.1038	-0.055207
2017-01-20	-0.677765	0.64125	-6.11681	-0.107598
2017-01-26	-0.67295	0.664468	-6.12189	-0.0861259
2017-02-03	-0.683214	0.568956	-6.13104	-0.164889
2017-02-10	-0.672107	0.598802	-6.13437	-0.0790204
2017-02-17	-0.678895	0.661046	-6.14255	-0.0385135
2017-02-24	-0.655164	0.640444	-6.1424	-0.0566465
2017-03-03	-0.653951	0.615652	-6.14837	-0.0630138
2017-03-10	-0.657969	0.658315	-6.15572	-0.0793745
2017-03-17	-0.661482	0.548695	-6.16292	-0.156571
2017-03-24	-0.635482	0.545177	-6.16692	-0.108783
2017-03-31	-0.688391	0.572392	-6.18238	-0.136648
2017-04-07	-0.649462	0.630209	-6.18483	-0.0235675
2017-04-14	-0.700496	0.539074	-6.19983	-0.0869672
2017-04-21	-0.718662	0.531348	-6.21079	-0.150073
2017-04-28	-0.733413	0.652951	-6.2213	-0.0480182
2017-05-05	-0.780804	0.650434	-6.23819	-0.0906846
2017-05-12	-0.762859	0.653858	-6.2416	0.0293193
2017-05-19	-0.642247	0.640511	-6.23043	-0.114744
2017-05-26	-0.583779	0.634285	-6.232	-0.0894335
2017-06-02	-0.577269	0.553941	-6.23968	-0.0861217
2017-06-09	-0.264159	0.557234	-6.21366	-0.0289007
2017-06-16	0.0384486	0.565277	-6.19693	-0.0976787
2017-06-23	0.159485	0.501809	-6.19624	-0.149222
2017-06-30	1.07117	0.628676	-6.18933	-0.0483525
2017-07-07	1.77567	0.602144	-6.18877	-0.104276
2017-07-14	2.0129	0.614045	-6.1933	-0.086223
2017-07-21	1.97479	0.604847	-6.1976	0.0321975
2017-07-28	1.97883	0.507688	-6.20432	-0.141383
2017-08-04	1.49683	0.591443	-6.21809	-0.0264458
2017-08-11	1.28202	0.590506	-6.22829	-0.0399049
2017-08-18	1.62581	0.657847	-6.22349	-0.0327515
2017-08-25	1.65965	0.640784	-6.22819	-0.0578853
2017-09-01	1.80642	0.626028	-6.22995	-0.0268749
2017-09-08	1.7461	0.733756	-6.23592	0.0362947
2017-09-15	1.64918	0.62982	-6.24312	7.57558e-06
2017-09-22	1.57726	0.658849	-6.24998	-0.0635538
2017-09-29	1.49653	0.606741	-6.25734	-0.0984199
2017-10-13	1.67899	0.613771	-6.25655	-0.059663
2017-10-20	1.48738	0.578799	-6.26693	-0.106561
2017-10-27	1.46203	0.558039	-6.27291	-0.104083
2017-11-03	1.25422	0.648716	-6.28466	0.000645717
2017-11-10	1.52684	0.645095	-6.27987	-0.0562064
2017-11-17	1.03427	0.582328	-6.29994	-0.0738794
2017-11-24	0.87019	0.652431	-6.31192	-0.0556319
2017-12-01	0.677638	0.586722	-6.32561	-0.171948
2017-12-08	0.560815	0.662819	-6.33702	-0.0776397
2017-12-15	0.551068	0.683991	-6.34401	-0.0269907
2017-12-22	0.527017	0.615781	-6.35167	-0.0418567
2017-12-29	0.418108	0.596439	-6.36324	-0.0332364
2018-01-05	0.477407	0.628585	-6.36699	-0.0291213
2018-01-12	0.466485	0.640453	-6.37412	-0.0536474
2018-01-19	0.236479	0.708043	-6.39135	-0.0133667
2018-01-26	0.29384	0.591281	-6.39511	-0.108408
2018-02-02	-0.149656	0.557283	-6.42402	-0.0902577
2018-02-09	-0.385421	0.610604	-6.45514	-0.0913049
2018-02-14	-0.286806	0.64455	-6.4495	-0.0821489
2018-02-23	-0.219865	0.576585	-6.44896	-0.0602035
2018-03-02	-0.129662	0.600224	-6.44613	-0.0641526
2018-03-09	-0.0388039	0.573814	-6.44562	-0.11646
2018-03-16	-0.118023	0.567443	-6.45874	-0.114252
2018-03-23	-0.306098	0.650847	-6.48478	-0.0677536
2018-03-30	-0.212575	0.577478	-6.48042	-0.0707757
2018-04-04	-0.279651	0.684472	-6.49567	0.00354573
2018-04-13	-0.284222	0.614483	-6.50388	-3.96844e-05
2018-04-20	-0.373642	0.607487	-6.52243	-0.0515218
2018-04-27	-0.388892	0.678662	-6.5322	-0.10061
2018-05-04	-0.289688	0.625792	-6.52593	-0.0446458
2018-05-11	-0.191826	0.595767	-6.521	-0.114298
2018-05-18	-0.125413	0.70509	-6.52066	-0.0601937
2018-05-25	-0.0384285	0.640031	-6.51818	-0.0932096
2018-06-01	-0.0782309	0.569416	-6.5296	-0.110149
2018-06-08	-0.0452083	0.694778	-6.5333	-0.0621153
2018-06-15	-0.0798293	0.647603	-6.5442	-0.0546948
2018-06-22	-0.0935666	0.641681	-6.55298	-0.0799502
2018-06-29	-0.0560228	0.714545	-6.55611	-0.0537946
2018-07-06	-0.122157	0.669211	-6.57034	-0.0353716
2018-07-13	0.166298	0.583803	-6.54786	-0.0669852
2018-07-20	0.126336	0.658625	-6.55661	-0.118429
2018-07-27	0.098029	0.627898	-6.56478	-0.0936703
2018-08-03	-0.208686	0.649197	-6.59998	0.000126003
2018-08-10	-0.115085	0.643413	-6.59573	-0.0125849
2018-08-17	-0.271469	0.588969	-6.61995	-0.117362
2018-08-24	-0.239976	0.619303	-6.62331	-0.163618
2018-08-31	-0.250555	0.669276	-6.63194	-0.131909
2018-09-07	-0.337632	0.607333	-6.64985	-0.183211
2018-09-14	-0.418427	0.634212	-6.6678	-0.0485257
2018-09-21	-0.333323	0.67778	-6.66272	-0.108804
2018-09-28	-0.317341	0.617426	-6.66798	-0.0875976
2018-10-12	-0.617664	0.607934	-6.71192	-0.0495045
2018-10-19	-0.654088	0.648178	-6.72614	-0.0523873
2018-10-26	-0.633488	0.683002	-6.72955	-0.0868739
2018-11-02	-0.531915	0.669093	-6.71744	-0.0782856
2018-11-09	-0.625409	0.562437	-6.73948	-0.0987425
2018-11-16	-0.541881	0.715301	-6.73143	-0.0844038
2018-11-23	-0.662285	0.650332	-6.75758	-0.0508452
2018-11-30	-0.652661	0.649596	-6.7632	-0.0104231
2018-12-07	-0.643882	0.655328	-6.76901	0.0176221
2018-12-14	-0.688071	0.616832	-6.78447	-0.0924635
2018-12-21	-0.771204	0.66546	-6.8082	-0.0845528
2018-12-28	-0.7937	0.665771	-6.82104	-0.0088434
2019-01-04	-0.800329	0.574692	-6.8301	-0.0571258
2019-01-11	-0.759579	0.567483	-6.82672	-0.0974957
2019-01-18	-0.745578	0.65925	-6.83095	-0.0821551
2019-01-25	-0.7443	0.617147	-6.83806	-0.0536239
2019-02-01	-0.745887	0.684673	-6.84579	-0.0433479
2019-02-15	-0.656613	0.715017	-6.83404	-0.0427451
2019-02-22	-0.534973	0.60491	-6.81955	-0.0967728
2019-03-01	-0.439461	0.632274	-6.81243	-0.13599
2019-03-08	-0.391662	0.665644	-6.8132	-0.0934001
2019-03-15	-0.353049	0.583678	-6.81538	-0.0951207
2019-03-22	-0.294441	0.655108	-6.81509	-0.0776485
2019-03-29	-0.298436	0.615827	-6.82267	-0.0273957
2019-04-04	-0.183052	0.610139	-6.81534	-0.124649
2019-04-12	-0.299509	0.698843	-6.83499	-0.0413299
2019-04-19	-0.230864	0.573127	-6.83358	-0.0873691
2019-04-26	-0.412109	0.619096	-6.86122	-0.0484891
2019-04-30	-0.437439	0.629136	-6.87233	-0.0412519
2019-05-10	-0.52174	0.663595	-6.89177	-0.153118
2019-05-17	-0.57554	0.610301	-6.90771	-0.15753
2019-05-24	-0.478123	0.623513	-6.89838	-0.0506171
2019-05-31	-0.341698	0.635816	-6.88433	-0.0257607
2019-06-06	-0.417213	0.691663	-6.90165	-0.0365828
2019-06-14	-0.297644	0.700508	-6.89128	-0.111532
2019-06-21	-0.122373	0.620944	-6.87418	-0.0809189
2019-06-28	0.00912791	0.637803	-6.8651	-0.0486746
2019-07-05	0.0647516	0.667561	-6.86577	0.0113662
2019-07-12	0.159453	0.653938	-6.86228	-0.0947745
2019-07-19	0.315935	0.58473	-6.86056	-0.115987
2019-07-26	0.591832	0.636806	-6.85428	-0.0909816
2019-08-02	0.289083	0.638327	-6.87092	-0.0391572
2019-08-09	0.160106	0.669194	-6.88616	-0.124736
2019-08-16	0.288867	0.6489	-6.8812	-0.0962774
2019-08-23	0.572139	0.698896	-6.87779	-0.128635
2019-08-30	0.548665	0.607583	-6.88415	-0.100124
2019-09-06	0.728842	0.631706	-6.87955	-0.0477444
2019-09-12	0.709326	0.611765	-6.88444	-0.10141
2019-09-20	0.645998	0.715246	-6.89156	-0.00457265
2019-09-27	0.411619	0.66157	-6.9073	-0.0355145
2019-09-30	0.307714	0.59053	-6.9191	-0.106546
2019-10-11	0.318028	0.636231	-6.92434	-0.153504
2019-10-18	0.276605	0.624464	-6.93513	-0.111181
2019-10-25	0.327566	0.651906	-6.93578	-0.0780445
2019-11-01	0.326774	0.654657	-6.94218	-0.0152711
2019-11-08	0.352805	0.632717	-6.94561	-0.0345111
2019-11-15	0.289383	0.602046	-6.95866	-0.0429801
2019-11-22	0.266759	0.620616	-6.96754	-0.0243908
2019-11-29	0.21995	0.575295	-6.97915	-0.109799
2019-12-06	0.28839	0.719555	-6.97745	0.00619675
2019-12-13	0.301385	0.677756	-6.9823	-0.100768
2019-12-20	0.351969	0.642568	-6.98277	-0.0638052
2019-12-27	0.347784	0.699566	-6.98946	-0.0671034
2020-01-03	0.426991	0.67011	-6.9865	-0.0808863
2020-01-10	0.474113	0.612901	-6.98772	-0.104745
2020-01-17	0.527953	0.674952	-6.98999	-0.0786293
2020-01-23	0.486026	0.642061	-6.99793	-0.0403489
2020-02-07	0.431956	0.568298	-7.00972	-0.051888
2020-02-14	0.497243	0.644799	-7.0083	-0.045653
2020-02-21	0.743749	0.617753	-6.99689	0.00135278
2020-02-28	0.466973	0.657214	-7.02044	-0.0551514
2020-03-06	0.607594	0.682181	-7.01204	-0.0113328
2020-03-13	0.38101	0.639607	-7.03883	-0.0838596
2020-03-20	0.213555	0.642632	-7.06323	-0.0959453
2020-03-27	0.170463	0.616707	-7.0748	-0.0158841
2020-04-03	0.211102	0.704022	-7.07593	-0.0228784
2020-04-10	0.225328	0.706888	-7.08044	-0.0529729
2020-04-17	0.276325	0.596991	-7.08023	-0.129324
2020-04-24	0.255015	0.669182	-7.08901	-0.0414308
2020-04-30	0.373741	0.635004	-7.07979	-0.111735
2020-05-08	0.430925	0.632786	-7.07886	-0.0406563
2020-05-15	0.421317	0.606626	-7.08592	-0.0607981
2020-05-22	0.383753	0.668548	-7.09622	0.0151054
2020-05-29	0.576532	0.623703	-7.07719	-0.019391
2020-06-05	0.731708	0.682222	-7.06557	-0.0677395
2020-06-12	0.858392	0.633419	-7.06183	-0.0644182
2020-06-19	1.12071	0.73509	-7.04833	-0.0130554
2020-06-24	1.28107	0.645265	-7.04211	-0.0346103
2020-07-03	1.44732	0.651858	-7.03534	-0.0553161
2020-07-10	2.08421	0.661077	-7.00421	-0.105823
2020-07-17	1.69392	0.641437	-7.01946	-0.0536739
2020-07-24	1.52057	0.668338	-7.03179	-0.0235769
2020-07-31	1.7238	0.615461	-7.02157	-0.120294
2020-08-07	1.63409	0.680675	-7.02933	-0.0509766
2020-08-14	1.54341	0.659842	-7.03751	-0.0660281
2020-08-21	1.49655	0.610017	-7.04338	-0.0757445
2020-08-28	1.53319	0.719988	-7.04403	0.0229912

## Sheet: GEM
date	BSADF	95%CV	BADF	95%CV				statistics	90%CV	95%CV	99%CV
2010-06-04							SADF	-4.89155	1.17647	1.45848	1.95227
2010-06-11							GSADF	3.11443	1.99256	2.21706	2.83209
2010-06-18
2010-06-25
2010-07-02
2010-07-09
2010-07-16
2010-07-23
2010-07-30
2010-08-06
2010-08-13
2010-08-20
2010-08-27
2010-09-03
2010-09-10
2010-09-17
2010-09-21
2010-09-30
2010-10-08
2010-10-15
2010-10-22
2010-10-29
2010-11-05
2010-11-12
2010-11-19
2010-11-26
2010-12-03
2010-12-10
2010-12-17
2010-12-24
2010-12-31
2011-01-07
2011-01-14
2011-01-21
2011-01-28
2011-02-01
2011-02-11
2011-02-18
2011-02-25
2011-03-04
2011-03-11
2011-03-18
2011-03-25
2011-04-01
2011-04-08
2011-04-15	-6.24987	-0.0860495	-6.24987	-0.0860495
2011-04-22	-6.25365	-0.0647658	-6.31534	-0.109657
2011-04-29	-1.27766	0.068008	-6.37993	0.0109437
2011-05-06	-1.29164	-0.00243938	-6.44373	-0.104825
2011-05-13	-1.30855	-0.0515113	-6.50687	-0.149918
2011-05-20	-1.328	0.113122	-6.56937	-0.0527833
2011-05-27	-1.34247	0.0368565	-6.63127	-0.0796276
2011-06-03	-1.34558	0.0887539	-6.69259	-0.0644993
2011-06-10	-1.35053	0.188821	-6.75336	0.0140602
2011-06-17	-1.35621	0.106858	-6.81358	-0.0701201
2011-06-24	-1.36322	0.192388	-6.87328	0.0116644
2011-07-01	-1.37123	0.195028	-6.93246	0.00805476
2011-07-08	-1.37995	0.111243	-6.99113	-0.137725
2011-07-15	-1.3894	0.115195	-7.0493	-0.102819
2011-07-22	-1.39968	0.150697	-7.10701	-0.131694
2011-07-29	-1.41036	0.214313	-7.16426	-0.0359657
2011-08-05	-1.42143	0.18556	-7.22107	-0.0866637
2011-08-12	-1.40453	0.232868	-7.27744	-0.00909616
2011-08-19	-1.41488	0.217317	-7.33338	-0.0641706
2011-08-26	-1.42544	0.226108	-7.3889	-0.0769325
2011-09-02	-1.4365	0.19462	-7.44402	-0.0839539
2011-09-09	-1.44762	0.25298	-7.49874	-0.0972488
2011-09-16	-1.45894	0.238709	-7.55306	-0.0991103
2011-09-23	-1.47053	0.243357	-7.60701	-0.0467166
2011-09-30	-1.48223	0.251788	-7.66061	-0.0556499
2011-10-14	-1.49385	0.293754	-7.71382	-0.0501828
2011-10-21	-1.50587	0.262093	-7.76669	-0.0196378
2011-10-28	-1.51749	0.300667	-7.81918	0.0328536
2011-11-04	-1.52933	0.288434	-7.87132	-0.0588622
2011-11-11	-1.54123	0.267225	-7.92311	-0.0654442
2011-11-18	-1.55309	0.300391	-7.97457	-0.00776267
2011-11-25	-1.56501	0.270629	-8.02571	-0.136777
2011-12-02	-1.57696	0.312311	-8.07654	-0.00955585
2011-12-09	-1.58891	0.313355	-8.12706	-0.0771653
2011-12-16	-1.60083	0.246026	-8.17728	-0.131043
2011-12-23	-1.61275	0.329657	-8.2272	-0.0683382
2011-12-30	-1.62468	0.347463	-8.27683	-0.0326808
2012-01-06	-1.63673	0.322762	-8.32619	-0.0724944
2012-01-13	-1.64853	0.282842	-8.37527	-0.0626763
2012-01-20	-1.66046	0.292908	-8.42407	-0.11073
2012-02-03	-1.67214	0.293314	-8.47258	-0.0286189
2012-02-10	-1.68386	0.338532	-8.5208	-0.0384211
2012-02-17	-1.69551	0.302406	-8.56875	-0.0464877
2012-02-24	-1.707	0.339095	-8.61642	-0.0829196
2012-03-02	-1.71861	0.314937	-8.66383	-0.107127
2012-03-09	-1.72994	0.346101	-8.71096	-0.035822
2012-03-16	-1.74143	0.298392	-8.75785	-0.0713333
2012-03-23	-1.75283	0.357598	-8.8045	-0.0502898
2012-03-30	-1.76424	0.286507	-8.85093	-0.0624073
2012-04-06	-1.77546	0.302353	-8.8971	-0.068286
2012-04-13	-1.78642	0.346232	-8.94299	-0.0771652
2012-04-20	-1.79757	0.348072	-8.98864	-0.0720244
2012-04-27	-0.967102	0.414417	-9.03403	0.00804895
2012-05-04	-0.445771	0.338756	-9.07918	-0.038111
2012-05-11	0.385575	0.323618	-9.12409	0.0303218
2012-05-18	0.668236	0.353955	-9.16876	-0.0400328
2012-05-25	0.813082	0.403665	-9.21322	-0.0597758
2012-06-01	1.41233	0.33078	-9.25744	-0.103767
2012-06-08	1.11408	0.430516	-9.30146	0.00833777
2012-06-15	1.20773	0.304984	-9.34526	-0.122043
2012-06-21	1.1678	0.399469	-9.38886	-0.0715531
2012-06-29	0.969157	0.325932	-9.43225	-0.101887
2012-07-06	0.882857	0.358991	-9.47545	-0.080218
2012-07-13	0.770202	0.416729	-9.51845	-0.0719684
2012-07-20	0.629555	0.44739	-9.56127	-0.0102258
2012-07-27	0.548927	0.408748	-9.60389	-0.0576838
2012-08-03	0.495075	0.460549	-9.64632	-0.0509541
2012-08-10	0.515888	0.387449	-9.68857	-0.0512871
2012-08-17	0.401318	0.36226	-9.73064	-0.110987
2012-08-24	0.381037	0.348042	-9.77252	-0.0931348
2012-08-31	0.269306	0.427126	-9.81423	-0.0246495
2012-09-07	0.339982	0.439017	-9.85576	-0.0633192
2012-09-14	0.264143	0.380953	-9.89712	-0.0494715
2012-09-21	0.108722	0.352653	-9.93831	-0.103711
2012-09-28	0.0722792	0.364382	-9.97933	-0.0576068
2012-10-12	0.0820191	0.445439	-10.0202	-0.0380213
2012-10-19	0.0704025	0.347638	-10.0609	-0.163008
2012-10-26	-0.0263672	0.451487	-10.1014	-0.0524541
2012-11-02	-0.0241227	0.365726	-10.1418	-0.00243953
2012-11-09	-0.105558	0.421199	-10.182	-0.041512
2012-11-16	-0.161099	0.404727	-10.222	-0.0955421
2012-11-23	-0.191295	0.416843	-10.2619	-0.0288695
2012-11-30	-0.299216	0.400972	-10.3017	-0.0934495
2012-12-07	-0.270896	0.43968	-10.3413	-0.095581
2012-12-14	-0.255931	0.438618	-10.3807	-0.0434981
2012-12-21	-0.254139	0.352501	-10.42	-0.091808
2012-12-28	-0.209212	0.354342	-10.4591	-0.0833847
2013-01-04	-0.244953	0.441965	-10.4981	-0.0857371
2013-01-11	-0.225388	0.366713	-10.537	-0.112316
2013-01-18	-0.166385	0.370051	-10.5757	-0.0897827
2013-01-25	-0.223159	0.389898	-10.6142	-0.113062
2013-02-01	-0.228354	0.489471	-10.6526	-0.0385754
2013-02-08	-0.196509	0.393643	-10.6909	-0.0754643
2013-02-22	-0.197416	0.476156	-10.7291	-0.0225809
2013-03-01	-0.154989	0.41194	-10.7671	-0.0546314
2013-03-08	-0.202148	0.339901	-10.8049	-0.157542
2013-03-15	-0.227971	0.451348	-10.8427	-0.129499
2013-03-22	-0.21682	0.433789	-10.8803	-0.0535018
2013-03-29	-0.257004	0.38191	-10.9178	-0.173347
2013-04-03	-0.257076	0.454323	-10.9551	-0.088041
2013-04-12	-0.234052	0.463465	-10.9923	-0.0665697
2013-04-19	-0.191726	0.378551	-11.0294	-0.0915631
2013-04-26	-0.0347707	0.397637	-11.0664	-0.0412045
2013-05-03	0.37767	0.453294	-11.1032	-0.1356
2013-05-10	1.39663	0.405211	-11.1399	-0.0674551
2013-05-17	1.96969	0.449439	-11.1765	-0.0657153
2013-05-24	2.43911	0.449984	-11.213	-0.0318994
2013-05-31	2.66126	0.490226	-11.2493	-0.0207981
2013-06-07	2.38778	0.440196	-11.2856	-0.0939731
2013-06-14	2.36221	0.444489	-11.3217	-0.101345
2013-06-21	1.8895	0.520041	-11.3577	-0.0135664
2013-06-28	1.65269	0.447143	-11.3936	-0.0623026
2013-07-05	1.76217	0.462859	-11.4293	-0.07768
2013-07-12	1.84617	0.466774	-11.465	0.0410586
2013-07-19	1.73924	0.441341	-11.5005	-0.0939719
2013-07-26	1.74182	0.380886	-11.5359	-0.121112
2013-08-02	1.663	0.433104	-11.5713	-0.107082
2013-08-09	1.43772	0.475094	-11.6065	-0.0567715
2013-08-16	1.18176	0.480218	-11.6416	-0.0139986
2013-08-23	1.34408	0.438937	-11.6766	-0.103701
2013-08-30	1.10626	0.430619	-11.7115	-0.0951587
2013-09-06	1.24598	0.429388	-11.7463	-0.0847842
2013-09-13	1.05143	0.440131	-11.781	-0.136039
2013-09-18	1.04896	0.484512	-11.8156	-0.0414133
2013-09-27	1.03764	0.495211	-11.8501	-0.148079
2013-09-30	1.04668	0.405879	-11.8844	-0.0619246
2013-10-11	0.975866	0.453822	-11.9187	-0.0744727
2013-10-18	0.819852	0.447766	-11.9529	-0.0640847
2013-10-25	0.556527	0.45737	-11.987	-0.110501
2013-11-01	0.391937	0.434219	-12.021	-0.111978
2013-11-08	0.313603	0.513278	-12.0549	-0.0519198
2013-11-15	0.377106	0.452552	-12.0887	-0.0376469
2013-11-22	0.371825	0.525223	-12.1224	-0.0192809
2013-11-29	0.449703	0.445069	-12.1561	-0.0874324
2013-12-06	0.0626842	0.460838	-12.1896	-0.176819
2013-12-13	0.145749	0.447147	-4.89155	-0.113796
2013-12-20	0.0580284	0.536526	-4.90535	-0.0854089
2013-12-27	0.0841691	0.449149	-4.91911	-0.0716934
2014-01-03	0.114613	0.450718	-4.93283	-0.0477929
2014-01-10	0.0712339	0.518781	-4.94651	0.000132482
2014-01-17	0.0928494	0.580139	-4.96015	-0.0210649
2014-01-24	0.1779	0.455284	-4.97376	-0.0409105
2014-01-30	0.146739	0.413967	-4.98732	-0.0692702
2014-02-07	0.140587	0.470422	-5.00085	-0.045056
2014-02-14	0.0716284	0.429093	-5.01434	-0.0552446
2014-02-21	0.0329954	0.489845	-5.0278	-0.0618357
2014-02-28	-0.124655	0.492115	-5.04122	-0.0316525
2014-03-07	-0.118547	0.489037	-5.05461	-0.0359712
2014-03-14	-0.190563	0.472202	-5.06796	-0.0768526
2014-03-21	-0.237088	0.563024	-5.08128	-0.0523555
2014-03-28	-0.389044	0.450826	-5.09456	-0.101981
2014-04-04	-0.317244	0.441783	-5.10781	-0.134783
2014-04-11	-0.317426	0.48104	-5.12103	-0.0362446
2014-04-18	-0.310204	0.550696	-5.1342	-0.0500986
2014-04-25	-0.431588	0.466735	-5.14735	-0.126378
2014-04-30	-0.438279	0.482753	-5.16047	-0.0688651
2014-05-09	-0.482579	0.455745	-5.17355	-0.0483868
2014-05-16	-0.45463	0.474821	-5.18659	-0.0800861
2014-05-23	-0.307122	0.447542	-5.1996	-0.195313
2014-05-30	-0.239703	0.429376	-5.21257	-0.0992258
2014-06-06	-0.20666	0.436895	-5.22552	-0.125832
2014-06-13	-0.169376	0.397897	-5.23842	-0.158072
2014-06-20	-0.233593	0.548441	-5.2513	-0.091199
2014-06-27	-0.200216	0.468309	-5.26414	-0.0801193
2014-07-04	-0.174384	0.490361	-5.27696	-0.112376
2014-07-11	-0.281271	0.563399	-5.28974	-0.0817731
2014-07-18	-0.353398	0.533488	-5.30249	-0.0889695
2014-07-25	-0.410697	0.573282	-5.31521	-0.000169725
2014-08-01	-0.395559	0.465655	-5.3279	-0.0703199
2014-08-08	-0.273686	0.471298	-5.34056	-0.102838
2014-08-15	-0.177648	0.438329	-5.35319	-0.100121
2014-08-22	0.057447	0.512632	-5.36579	-0.103784
2014-08-29	-0.160667	0.503996	-5.37836	-0.131605
2014-09-05	0.00523424	0.530626	-5.3909	-0.0293596
2014-09-12	0.0800694	0.488949	-5.40341	-0.0664536
2014-09-19	-0.0707081	0.524111	-5.41589	-0.0430032
2014-09-26	-0.0785857	0.504944	-5.42834	-0.0139455
2014-09-30	-0.0262682	0.495544	-5.44076	-0.146818
2014-10-10	-0.034378	0.558653	-5.45315	-0.0695129
2014-10-17	-0.201151	0.518805	-5.46552	-0.083934
2014-10-24	-0.338319	0.516792	-5.47786	0.0214982
2014-10-31	-0.272493	0.550235	-5.49017	-0.0414174
2014-11-07	-0.271606	0.470308	-5.50246	-0.101566
2014-11-14	-0.483464	0.610661	-5.51471	-0.0512892
2014-11-21	-0.353506	0.509969	-5.52694	-0.0362672
2014-11-28	-0.215987	0.478841	-5.53915	-0.0559486
2014-12-05	-0.23504	0.492514	-5.55132	-0.0915215
2014-12-12	-0.163459	0.525139	-5.56347	-0.0883256
2014-12-19	-0.271981	0.530905	-5.57559	-0.00988615
2014-12-26	-0.458007	0.479881	-5.58768	-0.0778331
2014-12-31	-0.560314	0.476379	-5.59975	-0.045635
2015-01-09	-0.496522	0.513077	-5.6118	-0.0396299
2015-01-16	-0.337792	0.490594	-5.62381	-0.0773379
2015-01-23	-0.239463	0.434969	-5.6358	-0.0969323
2015-01-30	-0.311088	0.483991	-5.64777	-0.0805739
2015-02-06	-0.278513	0.49938	-5.65971	-0.0558652
2015-02-13	-0.111529	0.621209	-5.67162	0.0220785
2015-02-17	-0.00317751	0.458879	-5.68351	-0.142189
2015-02-27	0.0245435	0.497968	-5.69537	-0.187822
2015-03-06	0.0482202	0.49124	-5.7072	-0.0773435
2015-03-13	0.238472	0.529566	-5.71901	-0.0891404
2015-03-20	0.499247	0.555163	-5.7308	-0.0663299
2015-03-27	0.672262	0.549287	-5.74256	-0.0717257
2015-04-03	0.997179	0.504686	-5.75429	-0.00729264
2015-04-10	1.30132	0.591932	-5.766	-0.0463611
2015-04-17	0.932138	0.520631	-5.77768	-0.116398
2015-04-24	1.96073	0.57224	-5.78934	-0.0181795
2015-04-30	2.19351	0.546886	-5.80097	-0.0686758
2015-05-08	2.29533	0.501641	-5.81258	0.0161171
2015-05-15	2.51383	0.491892	-5.82417	-0.0928454
2015-05-22	3.11443	0.52505	-5.83573	-0.08714
2015-05-29	2.75028	0.555746	-5.84727	-0.0641445
2015-06-05	3.1059	0.592377	-5.85878	-0.0992647
2015-06-12	2.81563	0.558213	-5.87027	-0.00933399
2015-06-19	1.19126	0.527845	-5.88174	-0.0517934
2015-06-26	0.61079	0.557707	-5.89319	-0.0825717
2015-07-03	0.190979	0.489661	-5.90462	-0.0817865
2015-07-10	0.106679	0.636039	-5.91603	-0.0215808
2015-07-17	0.304933	0.510196	-5.92742	-0.102961
2015-07-24	0.360939	0.608495	-5.93878	-0.00297747
2015-07-31	-0.0499898	0.555796	-5.95013	-0.114945
2015-08-07	-0.0633987	0.580323	-5.96145	-0.051849
2015-08-14	-0.0140533	0.468866	-5.97275	-0.0969518
2015-08-21	-0.361894	0.56096	-5.98403	-0.0636253
2015-08-28	-0.544715	0.58209	-5.99529	-0.0876616
2015-09-02	-0.572992	0.50545	-6.00654	-0.091372
2015-09-11	-0.555072	0.495387	-6.01776	-0.0716669
2015-09-18	-0.568137	0.586297	-6.02896	-0.0453781
2015-09-25	-0.558299	0.624978	-6.04014	0.00923662
2015-09-30	-0.558736	0.542135	-6.0513	-0.0276478
2015-10-09	-0.545805	0.473051	-6.06243	-0.0807843
2015-10-16	-0.48967	0.520093	-6.07355	-0.0863645
2015-10-23	-0.446571	0.557284	-6.08464	-0.0581681
2015-10-30	-0.515662	0.606041	-6.09571	-0.0362555
2015-11-06	-0.408806	0.559012	-6.10677	-0.11756
2015-11-13	-0.399468	0.512416	-6.1178	-0.0498093
2015-11-20	-0.363766	0.542146	-6.12881	-0.108821
2015-11-27	-0.494709	0.613691	-6.1398	-0.0766263
2015-12-04	-0.498414	0.600595	-6.15077	-0.0455266
2015-12-11	-0.535275	0.521607	-6.16173	-0.0647911
2015-12-18	-0.456174	0.549566	-6.17266	-0.0286558
2015-12-25	-0.50297	0.520588	-6.18357	-0.142184
2015-12-31	-0.541647	0.481549	-6.19447	-0.154474
2016-01-08	-0.578577	0.606207	-6.20535	-0.00798405
2016-01-15	-0.590813	0.593131	-6.21621	-0.0318506
2016-01-22	-0.595492	0.542011	-6.22705	-0.0276647
2016-01-29	-0.608788	0.603044	-6.23788	-0.0543696
2016-02-05	-0.602423	0.623523	-6.24869	0.00283457
2016-02-19	-0.598054	0.566889	-6.25947	-0.0901978
2016-02-26	-0.611708	0.571184	-6.27024	-0.0679982
2016-03-04	-0.621255	0.555444	-6.281	-0.072965
2016-03-11	-0.621309	0.633498	-6.29173	-0.0187487
2016-03-18	-0.603112	0.478989	-6.30244	-0.134147
2016-03-25	-0.601713	0.578734	-6.31314	-0.037087
2016-04-01	-0.597678	0.563683	-6.32381	-0.0615656
2016-04-08	-0.599132	0.611711	-6.33447	-0.0728556
2016-04-15	-0.594825	0.573208	-6.34511	0.00736188
2016-04-22	-0.606358	0.50377	-6.35573	-0.0745411
2016-04-29	-0.606142	0.584728	-6.36634	-7.34924e-05
2016-05-06	-0.60899	0.551504	-6.37692	-0.0234646
2016-05-13	-0.616675	0.622888	-6.38749	-0.055458
2016-05-20	-0.608726	0.619816	-6.39804	-0.0205135
2016-05-27	-0.609588	0.496859	-6.40858	-0.18559
2016-06-03	-0.595085	0.549024	-6.41909	-0.0811228
2016-06-08	-0.6006	0.496434	-6.42959	-0.0684849
2016-06-17	-0.602572	0.571443	-6.44007	-0.0777301
2016-06-24	-0.60485	0.546537	-6.45053	-0.0698521
2016-07-01	-0.600983	0.557459	-6.46098	-0.109907
2016-07-08	-0.598267	0.609925	-6.47141	-0.0632057
2016-07-15	-0.597168	0.507139	-6.48182	-0.10855
2016-07-22	-0.599389	0.582029	-6.49221	-0.116122
2016-07-29	-0.61107	0.52347	-6.50259	-0.0927117
2016-08-05	-0.614638	0.61446	-6.51295	-0.0678395
2016-08-12	-0.617757	0.526228	-6.5233	-0.113074
2016-08-19	-0.613391	0.583355	-6.53363	-0.0701072
2016-08-26	-0.616749	0.531235	-6.54394	-0.0253495
2016-09-02	-0.619811	0.540506	-6.55424	-0.0774897
2016-09-09	-0.620003	0.580026	-6.56452	-0.0378552
2016-09-14	-0.626686	0.533172	-6.57479	-0.0406805
2016-09-23	-0.626872	0.543152	-6.58503	-0.0966239
2016-09-30	-0.630903	0.52208	-6.59527	-0.0699165
2016-10-14	-0.628601	0.531679	-6.60548	-0.0780871
2016-10-21	-0.632208	0.624712	-6.61569	-0.029428
2016-10-28	-0.634336	0.580648	-6.62587	-0.0363772
2016-11-04	-0.638457	0.596179	-6.63604	-0.127221
2016-11-11	-0.638816	0.690701	-6.6462	0.0182072
2016-11-18	-0.640296	0.494291	-6.65633	-0.116759
2016-11-25	-0.641271	0.586805	-6.66646	-0.0485953
2016-12-02	-0.644624	0.555334	-6.67657	-0.0373447
2016-12-09	-0.649555	0.434183	-6.68666	-0.177655
2016-12-16	-0.659116	0.608771	-6.69674	-0.0919388
2016-12-23	-0.663783	0.531302	-6.7068	-0.0848087
2016-12-30	-0.666886	0.600107	-6.71685	-0.0489205
2017-01-06	-0.669537	0.607624	-6.72689	-0.0292646
2017-01-13	-0.675988	0.542876	-6.73691	-0.0713413
2017-01-20	-0.810802	0.535726	-6.74691	-0.0906683
2017-01-26	-0.811727	0.499508	-6.7569	-0.083743
2017-02-03	-0.812366	0.572319	-6.76688	-0.0361567
2017-02-10	-0.810851	0.554256	-6.77684	-0.0388513
2017-02-17	-0.813138	0.619698	-6.78679	-0.107288
2017-02-24	-0.809647	0.533936	-6.79672	-0.0954554
2017-03-03	-0.811261	0.566643	-6.80664	-0.0686368
2017-03-10	-0.809743	0.546654	-6.81654	-0.0997485
2017-03-17	-0.810128	0.581756	-6.82643	-0.0780939
2017-03-24	-0.809642	0.612251	-6.8363	-0.076531
2017-03-31	-0.814792	0.583024	-6.84616	-0.0331347
2017-04-07	-0.812066	0.56996	-6.85601	-0.052804
2017-04-14	-0.817209	0.621073	-6.86584	-0.00928124
2017-04-21	-0.818755	0.585359	-6.87565	-0.0787628
2017-04-28	-0.818596	0.657736	-6.88546	-0.0758336
2017-05-05	-0.821133	0.601697	-6.89525	-0.118049
2017-05-12	-0.787062	0.576937	-6.90502	-0.0873902
2017-05-19	-0.82155	0.545938	-6.91479	-0.0941334
2017-05-26	-0.794131	0.620955	-6.92453	-0.0837832
2017-06-02	-0.791647	0.539503	-6.93426	-0.116878
2017-06-09	-0.783923	0.626448	-6.94398	-0.116014
2017-06-16	-0.351933	0.491545	-6.95368	-0.159464
2017-06-23	-0.244908	0.567832	-6.96337	-0.059073
2017-06-30	-0.105572	0.604874	-6.97304	-0.0955223
2017-07-07	-0.00171258	0.537172	-6.9827	-0.184949
2017-07-14	-0.360273	0.599862	-6.99235	-0.100525
2017-07-21	-0.531066	0.631294	-7.00199	-0.119307
2017-07-28	-0.357601	0.575243	-7.01161	-0.0704283
2017-08-04	-0.426844	0.527138	-7.02122	-0.0940997
2017-08-11	-0.359569	0.628557	-7.03081	-0.00368101
2017-08-18	-0.0990727	0.661386	-7.04039	-0.0865183
2017-08-25	-0.155308	0.603015	-7.04996	-0.124842
2017-09-01	-0.0302627	0.572494	-7.05952	-0.102015
2017-09-08	0.00128067	0.586025	-7.06906	0.0268393
2017-09-15	-0.0708042	0.596758	-7.07859	-0.0980909
2017-09-22	-0.124753	0.54065	-7.08811	-0.163339
2017-09-29	-0.152681	0.518229	-7.09761	-0.14388
2017-10-13	-0.01098	0.615211	-7.1071	-0.0889031
2017-10-20	-0.189286	0.62708	-7.11658	-0.109002
2017-10-27	-0.168915	0.623272	-7.12605	-0.0595148
2017-11-03	-0.374027	0.573735	-7.1355	-0.0136529
2017-11-10	-0.226745	0.619079	-7.14494	-0.0634918
2017-11-17	-0.428442	0.595525	-7.15437	-0.0973045
2017-11-24	-0.558454	0.590021	-7.16379	-0.090655
2017-12-01	-0.540621	0.570842	-7.17319	-0.122943
2017-12-08	-0.580843	0.589828	-7.18258	-0.0913566
2017-12-15	-0.608258	0.617662	-7.19196	-0.0805355
2017-12-22	-0.629824	0.607538	-7.20133	-0.0755832
2017-12-29	-0.687741	0.669028	-7.21069	-0.0379279
2018-01-05	-0.636711	0.670423	-7.22003	-0.0258007
2018-01-12	-0.677401	0.561591	-7.22936	-0.123348
2018-01-19	-0.779276	0.613838	-7.23868	-0.135496
2018-01-26	-0.665938	0.567966	-7.24799	-0.121847
2018-02-02	-0.825821	0.640374	-7.25729	-0.108226
2018-02-09	-0.834093	0.609245	-7.26657	-0.0858341
2018-02-14	-0.833969	0.569511	-7.27585	-0.0729602
2018-02-23	-0.832291	0.654033	-7.28511	-0.0620535
2018-03-02	-0.822611	0.603413	-7.29436	-0.107716
2018-03-09	-0.773771	0.610818	-7.30359	-0.119056
2018-03-16	-0.81883	0.595728	-7.31282	-0.0549838
2018-03-23	-0.827657	0.595723	-7.32203	-0.0831712
2018-03-30	-0.773731	0.557298	-7.33123	-0.136128
2018-04-04	-0.821304	0.634738	-7.34042	-0.0728038
2018-04-13	-0.8202	0.598541	-7.3496	-0.0945572
2018-04-20	-0.825813	0.541008	-7.35877	-0.0608103
2018-04-27	-0.824055	0.606314	-7.36792	-0.117677
2018-05-04	-0.824324	0.624955	-7.37707	-0.0231302
2018-05-11	-0.816359	0.518775	-7.3862	-0.105029
2018-05-18	-0.760694	0.621555	-7.39532	-0.0835209
2018-05-25	-0.711221	0.590069	-7.40443	-0.0933047
2018-06-01	-0.529974	0.615354	-7.41353	-0.0678081
2018-06-08	-0.478356	0.597256	-7.42261	-0.0486914
2018-06-15	-0.517644	0.601371	-7.43169	-0.0043505
2018-06-22	-0.720085	0.586562	-7.44075	-0.180078
2018-06-29	-0.567608	0.636648	-7.44981	-0.0369837
2018-07-06	-0.735452	0.580859	-7.45885	-0.0851585
2018-07-13	-0.443554	0.625606	-7.46788	-0.0851111
2018-07-20	-0.456822	0.610781	-7.4769	-0.0542175
2018-07-27	-0.498213	0.662196	-7.48591	-0.0884211
2018-08-03	-0.83062	0.590357	-7.49491	0.00720569
2018-08-10	-0.776582	0.611104	-7.5039	-0.0518184
2018-08-17	-0.838396	0.652067	-7.51287	-0.143378
2018-08-24	-0.836651	0.644507	-7.52184	-0.017343
2018-08-31	-0.839813	0.654932	-7.5308	-0.0615816
2018-09-07	-0.840976	0.611173	-7.53974	-0.0210877
2018-09-14	-0.847286	0.623654	-7.54868	-0.0822961
2018-09-21	-0.844694	0.605402	-7.55761	-0.0656858
2018-09-28	-0.845547	0.614334	-7.56652	-0.0676779
2018-10-12	-0.858025	0.66634	-7.57543	-0.037271
2018-10-19	-0.861866	0.598051	-7.58432	-0.118917
2018-10-26	-0.863484	0.572937	-7.59321	-0.0491945
2018-11-02	-0.854284	0.589779	-7.60208	-0.129224
2018-11-09	-0.856419	0.629057	-7.61095	-0.104157
2018-11-16	-0.848986	0.628682	-7.6198	-0.0371091
2018-11-23	-0.859513	0.524034	-7.62864	-0.0880286
2018-11-30	-0.857695	0.591233	-7.63748	-0.164199
2018-12-07	-0.860264	0.674149	-7.6463	-0.00704085
2018-12-14	-0.862068	0.651882	-7.65511	-0.0657041
2018-12-21	-0.867136	0.698523	-7.66391	0.0177263
2018-12-28	-0.870684	0.617607	-7.67271	-0.106615
2019-01-04	-0.872689	0.597149	-7.68149	-0.0537067
2019-01-11	-0.872122	0.60029	-7.69026	-0.113022
2019-01-18	-0.871691	0.6992	-7.69903	-0.0143288
2019-01-25	-0.872466	0.624199	-7.70778	-0.0591411
2019-02-01	-0.874011	0.565842	-7.71652	-0.0630058
2019-02-15	-0.867629	0.638916	-7.72526	-0.152482
2019-02-22	-0.860212	0.574246	-7.73398	-0.0859466
2019-03-01	-0.850543	0.677422	-7.74269	-0.00043579
2019-03-08	-0.845117	0.631192	-7.75139	-0.0449492
2019-03-15	-0.845372	0.614398	-7.76008	-0.035671
2019-03-22	-0.845459	0.584249	-7.76876	-0.137617
2019-03-29	-0.847493	0.671863	-7.77743	-0.13438
2019-04-04	0.518013	0.646089	-7.78608	-0.0691277
2019-04-12	-0.0503943	0.658201	-7.79473	-0.00749681
2019-04-19	0.0564661	0.660935	-7.80337	-0.0495206
2019-04-26	-0.216942	0.631953	-7.812	-0.103554
2019-04-30	-0.321732	0.615452	-7.82062	-0.167921
2019-05-10	-0.546389	0.651898	-7.82923	-0.0395989
2019-05-17	-0.633286	0.59797	-7.83783	-0.100564
2019-05-24	-0.711585	0.637962	-7.84642	-0.0865591
2019-05-31	-0.211753	0.62867	-7.855	-0.020816
2019-06-06	-0.322373	0.532284	-7.86358	-0.127335
2019-06-14	-0.198361	0.610323	-7.87214	-0.0685434
2019-06-21	0.0222705	0.589689	-7.88069	-0.0625407
2019-06-28	0.0904069	0.62411	-7.88923	-0.0294328
2019-07-05	0.259691	0.55985	-7.89777	-0.0702948
2019-07-12	0.18002	0.607999	-7.90629	-0.0683313
2019-07-19	0.230488	0.604684	-7.91481	-0.092191
2019-07-26	0.27731	0.557271	-7.92331	-0.0710355
2019-08-02	0.207998	0.605779	-7.93181	0.0101758
2019-08-09	0.0565468	0.655619	-7.94029	-0.153261
2019-08-16	0.177559	0.616788	-7.94877	-0.162673
2019-08-23	0.259771	0.608654	-7.95724	-0.0515799
2019-08-30	0.220178	0.6178	-7.9657	-0.0501498
2019-09-06	0.335917	0.606879	-7.97415	-0.0336716
2019-09-12	0.345446	0.586312	-7.98259	-0.0426742
2019-09-20	0.305032	0.702999	-7.99102	0.00299422
2019-09-27	0.157493	0.529925	-7.99945	-0.187758
2019-09-30	0.0941986	0.598445	-8.00786	-0.106263
2019-10-11	0.254216	0.644381	-8.01627	-0.0481585
2019-10-18	0.191641	0.590304	-8.02467	-0.117767
2019-10-25	0.219704	0.508056	-8.03305	-0.0629599
2019-11-01	0.205099	0.606613	-8.04143	-0.12116
2019-11-08	0.226255	0.684192	-8.0498	-0.0609854
2019-11-15	0.136518	0.606035	-8.05817	-0.107983
2019-11-22	0.124062	0.55335	-8.06652	-0.0491547
2019-11-29	0.076222	0.606798	-8.07486	-0.0401767
2019-12-06	0.162411	0.583494	-8.0832	-0.0809635
2019-12-13	0.189849	0.677132	-8.09153	-0.00469059
2019-12-20	0.194691	0.665414	-8.09984	-0.101113
2019-12-27	0.166874	0.676782	-8.10815	-0.0981133
2020-01-03	0.214085	0.625993	-8.11645	-0.0550961
2020-01-10	0.295367	0.627416	-8.12475	-0.0409597
2020-01-17	0.314196	0.685061	-8.13303	-0.0406211
2020-01-23	0.282616	0.609686	-8.14131	-0.0622017
2020-02-07	0.361512	0.648277	-8.14957	-0.0354587
2020-02-14	0.410247	0.610878	-8.15783	-0.117366
2020-02-21	0.586439	0.65924	-8.16608	0.00453217
2020-02-28	0.343174	0.673334	-8.17432	-0.0259522
2020-03-06	0.501966	0.674382	-8.18255	-0.12258
2020-03-13	0.25756	0.65005	-8.19078	-0.0300273
2020-03-20	0.0815603	0.628023	-8.19899	-0.0738401
2020-03-27	0.0498805	0.630579	-8.2072	-0.0947464
2020-04-03	0.071261	0.662393	-8.2154	0.0197386
2020-04-10	0.110231	0.638275	-8.22359	-0.0497358
2020-04-17	0.197226	0.56397	-8.23178	-0.11709
2020-04-24	0.15967	0.62959	-8.23995	0.0131008
2020-04-30	0.235018	0.661741	-8.24812	-0.0704786
2020-05-08	0.299484	0.651847	-8.25628	0.0212399
2020-05-15	0.335914	0.602143	-8.26443	-0.121548
2020-05-22	0.274135	0.665533	-8.27257	-0.0227024
2020-05-29	0.368062	0.584373	-8.2807	-0.104809
2020-06-05	0.476782	0.540214	-8.28883	-0.154227
2020-06-12	1.00254	0.602861	-8.29695	-0.055207
2020-06-19	1.3878	0.658948	-8.30505	-0.107598
2020-06-24	1.40059	0.689957	-8.31315	-0.0861259
2020-07-03	1.47282	0.603651	-8.32124	-0.164889
2020-07-10	2.2654	0.625735	-8.32933	-0.0790204
2020-07-17	1.49174	0.680056	-8.3374	-0.0385135
2020-07-24	1.14659	0.676365	-8.34547	-0.0566465
2020-07-31	1.40179	0.626132	-8.35353	-0.0630138
2020-08-07	1.05855	0.65949	-8.36158	-0.0793745
2020-08-14	0.963365	0.589881	-8.36962	-0.156571
2020-08-21	0.899206	0.590074	-8.37766	-0.108783
2020-08-28	0.973418	0.603873	-8.38569	-0.136648
